# Supplementary material for: WGS of intrauterine E. coli from cows with early postpartum uterine infection reveals a non-uterine specific genotype and virulence factors
Source: mBio. 2024 May 14;15(6):e01027-24. doi: 10.1128/mbio.01027-24 (PMC11237492; doi:10.1128/mbio.01027-24)
Supplement: Supplemental Tables — WGS tables. [file mbio.01027-24-s0001.xlsx]

## Sheet: ST1
Supplementary Table S1. Metadata for 148 genomes isolated from cows with and without metritis
sample	marker lineage	'# genomes'	'# markers'	'# marker sets'	marker set '0'	marker set '1'	marker set '2'	marker set '3'	marker set '4'	marker set '5+'	'Completeness'	'Contamination'	'GC'	'GC std'	Genome_size	'# ambiguous bases'	'# scaffolds'	ncontigs	'Longest scaffold'	'Longest contig'	'N50 (scaffolds)'	'N50 (contigs)'	'Mean scaffold length'	'Mean contig length'	'Coding density'	'Translation table'	'# predicted genes'
BCW-11938	'f__Enterobacteriaceae'	88	1207	328	2	1202	3	0	0	0	99.9287	0.148084	0.506154	0.0463788	5057017	0	139	139	394162	394162	140149	140149	36381.4	36381.4	0.880886	11	4846
BCW-11939	'f__Enterobacteriaceae'	88	1207	328	2	1203	2	0	0	0	99.9287	0.10453	0.505825	0.0454548	5146001	0	214	214	731489	731489	113666	113666	24046.7	24046.7	0.879584	11	5019
BCW-11940	'f__Enterobacteriaceae'	88	1207	328	2	1181	24	0	0	0	99.9287	2.01002	0.505844	0.0468259	5209890	0	163	163	435214	435214	164871	164871	31962.5	31962.5	0.880504	11	5067
BCW-11941	'f__Enterobacteriaceae'	88	1207	328	2	1113	92	0	0	0	99.9287	5.47038	0.505238	0.046291	5511718	0	452	452	290180	290180	91653	91653	12194.1	12194.1	0.876883	11	5456
BCW-11942	'f__Enterobacteriaceae'	88	1207	328	2	1199	6	0	0	0	99.9287	0.402149	0.504642	0.0429171	4900075	0	109	109	469730	469730	233863	233863	44954.8	44954.8	0.879919	11	4674
BCW-11944	'f__Enterobacteriaceae'	88	1207	328	2	1202	3	0	0	0	99.9287	0.409408	0.504962	0.0425846	5195814	0	434	434	382951	382951	97298	97298	11971.9	11971.9	0.877793	11	5301
BCW-11945	'f__Enterobacteriaceae'	134	1173	336	1	1171	1	0	0	0	99.9669	0.0372024	0.505104	0.0535435	5099919	0	199	199	390763	390763	147131	147131	25627.7	25627.7	0.87469	11	4947
BCW-11946	'f__Enterobacteriaceae'	88	1207	328	39	1136	32	0	0	0	96.7402	3.36427	0.50795	0.0364334	4526522	0	834	834	34722	34722	8314	8314	5427.48	5427.48	0.878957	11	4809
BCW-11947	'f__Enterobacteriaceae'	88	1207	328	2	1203	2	0	0	0	99.9287	0.10453	0.506673	0.0500021	4946289	0	151	151	609610	609610	214157	214157	32756.9	32756.9	0.881141	11	4729
BCW-11948	'f__Enterobacteriaceae'	88	1207	328	2	1203	2	0	0	0	99.9287	0.10453	0.506554	0.0406518	5025652	0	139	139	478301	478301	163982	163982	36155.8	36155.8	0.87943	11	4812
BCW-11949	'f__Enterobacteriaceae'	88	1207	328	2	1202	3	0	0	0	99.9287	0.409408	0.505074	0.0477602	5300715	0	257	257	358931	358931	109025	109025	20625.4	20625.4	0.876006	11	5120
BCW-11950	'f__Enterobacteriaceae'	134	1173	336	2	1170	1	0	0	0	99.8181	0.0372024	0.505357	0.0540519	5114706	0	249	249	424375	424375	135591	135591	20541	20541	0.880566	11	5080
BCW-11951	'f__Enterobacteriaceae'	134	1173	336	1	1170	2	0	0	0	99.9669	0.0868056	0.506487	0.0345685	4867374	0	102	102	486342	486342	256729	256729	47719.4	47719.4	0.883151	11	4527
BCW-11952	'f__Enterobacteriaceae'	88	1207	328	2	1203	2	0	0	0	99.9287	0.10453	0.506596	0.0336251	4695526	0	93	93	384874	384874	159945	159945	50489.5	50489.5	0.885432	11	4447
BCW-11953	'f__Enterobacteriaceae'	88	1207	328	2	1202	3	0	0	0	99.9287	0.142639	0.504739	0.0302478	5264295	0	86	86	732517	732517	205023	205023	61212.7	61212.7	0.882122	11	4885
BCW-11954	'f__Enterobacteriaceae'	88	1207	328	2	1201	4	0	0	0	99.9287	0.295078	0.504225	0.048977	5354489	0	358	358	296643	296643	107725	107725	14956.7	14956.7	0.874298	11	5418
BCW-11955	'f__Enterobacteriaceae'	88	1207	328	2	1203	2	0	0	0	99.9287	0.10453	0.502648	0.0421066	5199391	0	105	105	974876	974876	154599	154599	49518	49518	0.881298	11	4870
BCW-11956	'f__Enterobacteriaceae'	88	1207	328	2	1203	2	0	0	0	99.9287	0.10453	0.505836	0.0463554	5092509	0	200	200	420818	420818	228335	228335	25462.5	25462.5	0.879344	11	4896
BCW-11958	'f__Enterobacteriaceae'	134	1173	336	1	1171	1	0	0	0	99.9669	0.0372024	0.506446	0.042368	5069555	0	188	188	337936	337936	160377	160377	26965.7	26965.7	0.877538	11	4884
BCW-11959	'f__Enterobacteriaceae'	88	1207	328	2	1203	2	0	0	0	99.9287	0.10453	0.505536	0.0544274	4798583	0	101	101	462999	462999	250599	250599	47510.7	47510.7	0.879357	11	4530
BCW-11960	'f__Enterobacteriaceae'	88	1207	328	2	1200	5	0	0	0	99.9287	0.270035	0.506591	0.0503018	5145394	0	161	161	306294	306294	187459	187459	31959	31959	0.880684	11	4960
BCW-11961	'f__Enterobacteriaceae'	88	1207	328	2	1203	2	0	0	0	99.9287	0.10453	0.505624	0.0431571	4911903	0	148	148	607731	607731	157240	157240	33188.5	33188.5	0.878467	11	4655
BCW-11962	'f__Enterobacteriaceae'	88	1207	328	2	1195	10	0	0	0	99.9287	0.652532	0.505424	0.0400737	5282385	0	193	193	512448	512448	172166	172166	27369.9	27369.9	0.884687	11	5095
BCW-11963	'f__Enterobacteriaceae'	134	1173	336	1	1170	2	0	0	0	99.9669	0.186012	0.506987	0.039939	5046477	0	164	164	574402	574402	163994	163994	30771.2	30771.2	0.88201	11	4807
BCW-11964	'f__Enterobacteriaceae'	134	1173	336	1	1171	1	0	0	0	99.9669	0.0372024	0.507285	0.0528827	4780064	0	152	152	620798	620798	217269	217269	31447.8	31447.8	0.880606	11	4556
BCW-11965	'f__Enterobacteriaceae'	88	1207	328	2	1202	3	0	0	0	99.9287	0.142639	0.506925	0.0577664	4960020	0	100	100	587750	587750	269066	269066	49600.2	49600.2	0.882055	11	4663
BCW-11967	'f__Enterobacteriaceae'	88	1207	328	2	1202	3	0	0	0	99.9287	0.142639	0.507484	0.0384758	4997327	0	141	141	323803	323803	142496	142496	35442	35442	0.881047	11	4754
BCW-11968	'f__Enterobacteriaceae'	88	1207	328	2	1202	3	0	0	0	99.9287	0.165505	0.506911	0.0475435	4867776	0	104	104	649983	649983	265651	265651	46805.5	46805.5	0.880281	11	4591
BCW-11969	'f__Enterobacteriaceae'	88	1207	328	3	1200	4	0	0	0	99.8271	0.300523	0.50819	0.0496032	4974370	0	290	290	279351	279351	92971	92971	17153	17153	0.875908	11	4760
BCW-11970	'f__Enterobacteriaceae'	88	1207	328	2	1203	2	0	0	0	99.9287	0.10453	0.507472	0.0464438	4974280	0	190	190	320665	320665	162391	162391	26180.4	26180.4	0.880484	11	4771
BCW-11971	'f__Enterobacteriaceae'	88	1207	328	3	1200	4	0	0	0	99.8271	0.300523	0.508167	0.05022	4973039	0	280	280	268157	268157	92971	92971	17760.9	17760.9	0.876395	11	4773
BCW-11972	'f__Enterobacteriaceae'	88	1207	328	2	1203	2	0	0	0	99.9287	0.10453	0.507386	0.0322216	4799888	0	129	129	411012	411012	139996	139996	37208.4	37208.4	0.880305	11	4558
BCW-11973	'f__Enterobacteriaceae'	88	1207	328	2	1203	2	0	0	0	99.9287	0.10453	0.507203	0.0528377	5176249	0	227	227	354002	354002	193420	193420	22802.9	22802.9	0.876984	11	5053
BCW-11974	'f__Enterobacteriaceae'	88	1207	328	2	1202	3	0	0	0	99.9287	0.148084	0.507746	0.0395345	5001762	0	94	94	603943	603943	236373	236373	53210.2	53210.2	0.883243	11	4790
BCW-11975	'f__Enterobacteriaceae'	88	1207	328	2	1203	2	0	0	0	99.9287	0.10453	0.504704	0.0318178	4838159	0	80	80	388996	388996	219010	219010	60477	60477	0.878471	11	4600
BCW-11976	'f__Enterobacteriaceae'	88	1207	328	2	1203	2	0	0	0	99.9287	0.10453	0.50757	0.0351275	4638578	0	101	101	436852	436852	193188	193188	45926.5	45926.5	0.882802	11	4324
BCW-11977	'f__Enterobacteriaceae'	88	1207	328	2	1201	3	1	0	0	99.9287	0.748161	0.504492	0.0434737	4841029	0	113	113	639532	639532	209801	209801	42841	42841	0.878688	11	4599
BCW-11978	'f__Enterobacteriaceae'	88	1207	328	2	1202	3	0	0	0	99.9287	0.148084	0.506183	0.033114	4593366	0	59	59	441761	441761	257056	257056	77853.7	77853.7	0.882341	11	4227
BCW-11979	'f__Enterobacteriaceae'	134	1173	336	1	1169	3	0	0	0	99.9669	0.171131	0.507748	0.0291605	4849017	0	122	122	460309	460309	147091	147091	39746	39746	0.878435	11	4613
BCW-11980	'f__Enterobacteriaceae'	88	1207	328	2	1203	2	0	0	0	99.9287	0.10453	0.507029	0.0455766	4938512	0	84	84	737417	737417	239068	239068	58791.8	58791.8	0.881403	11	4655
BCW-11981	'f__Enterobacteriaceae'	88	1207	328	2	1202	3	0	0	0	99.9287	0.119048	0.505013	0.0463906	5216392	0	232	232	287159	287159	153981	153981	22484.4	22484.4	0.880411	11	5069
BCW-11982	'f__Enterobacteriaceae'	88	1207	328	2	1202	3	0	0	0	99.9287	0.119048	0.505571	0.0479557	4956074	0	135	135	518353	518353	189810	189810	36711.7	36711.7	0.879469	11	4755
BCW-11983	'f__Enterobacteriaceae'	134	1173	336	1	1165	7	0	0	0	99.9669	0.520125	0.507426	0.0425572	4866492	0	260	260	209004	209004	92106	92106	18717.3	18717.3	0.877478	11	4699
BCW-11984	'f__Enterobacteriaceae'	88	1207	328	2	1203	2	0	0	0	99.9287	0.10453	0.504836	0.0358332	4809250	0	91	91	573935	573935	192723	192723	52848.9	52848.9	0.879903	11	4531
BCW-11985	'f__Enterobacteriaceae'	88	1207	328	2	1203	2	0	0	0	99.9287	0.10453	0.504852	0.0390621	4807272	0	92	92	573935	573935	192723	192723	52253	52253	0.88008	11	4530
BCW-11986	'f__Enterobacteriaceae'	88	1207	328	2	1202	3	0	0	0	99.9287	0.148084	0.507093	0.0385006	4871697	0	99	99	563888	563888	213839	213839	49209.1	49209.1	0.88317	11	4593
BCW-11987	'f__Enterobacteriaceae'	88	1207	328	2	1199	6	0	0	0	99.9287	0.491071	0.504944	0.0410791	5461201	0	240	240	406816	406816	160181	160181	22755	22755	0.878911	11	5229
BCW-11988	'f__Enterobacteriaceae'	88	1207	328	2	1202	3	0	0	0	99.9287	0.256969	0.507892	0.0492212	4852365	0	105	105	454193	454193	179160	179160	46213	46213	0.88231	11	4586
BCW-11990	'f__Enterobacteriaceae'	88	1207	328	2	1199	6	0	0	0	99.9287	0.512244	0.505808	0.056175	5558142	0	324	324	638323	638323	179227	179227	17154.8	17154.8	0.880404	11	5567
BCW-11991	'f__Enterobacteriaceae'	134	1173	336	1	1170	2	0	0	0	99.9669	0.0744048	0.506978	0.0463895	4928401	0	134	134	628695	628695	210552	210552	36779.1	36779.1	0.880177	11	4700
BCW-11992	'f__Enterobacteriaceae'	134	1173	336	1	1170	2	0	0	0	99.9669	0.0744048	0.505942	0.0453132	5217934	0	175	175	317662	317662	154669	154669	29816.8	29816.8	0.877446	11	5048
BCW-11993	'f__Enterobacteriaceae'	134	1173	336	0	1171	2	0	0	0	100	0.0702712	0.504384	0.0435039	5340296	0	129	129	772852	772852	204544	204544	41397.6	41397.6	0.881561	11	5054
BCW-11994	'f__Enterobacteriaceae'	88	1207	328	2	1202	3	0	0	0	99.9287	0.180749	0.506827	0.0457701	5152958	0	203	203	539523	539523	138303	138303	25384	25384	0.879909	11	4957
BCW-11995	'f__Enterobacteriaceae'	88	1207	328	2	1202	3	0	0	0	99.9287	0.256969	0.506136	0.046981	5176034	0	246	246	386343	386343	109207	109207	21040.8	21040.8	0.877238	11	5120
BCW-11998	'f__Enterobacteriaceae'	134	1173	336	2	1170	1	0	0	0	99.9074	0.0372024	0.505116	0.0470261	5013095	0	140	140	433249	433249	106000	106000	35807.8	35807.8	0.876847	11	4732
BCW-11999	'f__Enterobacteriaceae'	88	1207	328	2	1203	2	0	0	0	99.9287	0.10453	0.506999	0.0429283	4976886	0	110	110	728442	728442	156741	156741	45244.4	45244.4	0.882404	11	4764
BCW-12000	'f__Enterobacteriaceae'	134	1173	336	1	1170	2	0	0	0	99.9669	0.0744048	0.504935	0.0376761	5264767	0	117	117	1448213	1448213	275977	275977	44998	44998	0.882547	11	5061
BCW-12001	'f__Enterobacteriaceae'	134	1173	336	1	1170	2	0	0	0	99.9669	0.0797194	0.506535	0.0473903	5360592	0	284	284	432506	432506	167202	167202	18875.3	18875.3	0.874374	11	5233
BCW-12002	'f__Enterobacteriaceae'	88	1207	328	2	1192	13	0	0	0	99.9287	1.092	0.503607	0.0533591	5804008	0	409	409	280539	280539	90826	90826	14190.7	14190.7	0.873399	11	5791
BCW-12003	'f__Enterobacteriaceae'	134	1173	336	1	1168	4	0	0	0	99.9669	0.192212	0.50523	0.0329277	4723981	0	72	72	537596	537596	218097	218097	65610.8	65610.8	0.88058	11	4483
BCW-12005	'f__Enterobacteriaceae'	88	1207	328	2	1203	2	0	0	0	99.9287	0.10453	0.505642	0.0467446	5117761	0	188	188	358372	358372	204946	204946	27222.1	27222.1	0.879495	11	4925
BCW-12006	'f__Enterobacteriaceae'	88	1207	328	2	1203	2	0	0	0	99.9287	0.10453	0.507969	0.0522755	4756214	0	101	101	382353	382353	196699	196699	47091.2	47091.2	0.884777	11	4475
BCW-12007	'f__Enterobacteriaceae'	88	1207	328	2	1203	2	0	0	0	99.9287	0.10453	0.507356	0.0501576	4936217	0	141	141	687663	687663	187425	187425	35008.6	35008.6	0.882411	11	4696
BCW-12008	'f__Enterobacteriaceae'	88	1207	328	2	1199	6	0	0	0	99.9287	0.399245	0.505452	0.0364808	4766621	0	77	77	465286	465286	262512	262512	61904.2	61904.2	0.883387	11	4474
BCW-12009	'f__Enterobacteriaceae'	88	1207	328	2	1203	2	0	0	0	99.9287	0.10453	0.506781	0.0440345	4987489	0	194	194	339422	339422	140966	140966	25708.7	25708.7	0.882317	11	4800
BCW-12010	'f__Enterobacteriaceae'	134	1173	336	1	1171	1	0	0	0	99.9669	0.0372024	0.505798	0.0382299	5171219	0	166	166	457814	457814	196453	196453	31151.9	31151.9	0.882208	11	4852
BCW-12011	'f__Enterobacteriaceae'	88	1207	328	2	1203	2	0	0	0	99.9287	0.10453	0.508497	0.0392392	4685930	0	90	90	829020	829020	211356	211356	52065.9	52065.9	0.887507	11	4404
BCW-12012	'f__Enterobacteriaceae'	134	1173	336	2	1170	1	0	0	0	99.6693	0.0372024	0.503926	0.0507253	5223315	0	88	88	873121	873121	314367	314367	59355.9	59355.9	0.878866	11	4996
BCW-12013	'f__Enterobacteriaceae'	88	1207	328	2	1201	4	0	0	0	99.9287	0.226481	0.506191	0.0456036	4937682	0	242	242	227474	227474	96882	96882	20403.6	20403.6	0.868757	11	4676
BCW-12014	'f__Enterobacteriaceae'	88	1207	328	2	1203	2	0	0	0	99.9287	0.10453	0.505771	0.0332465	4950508	0	123	123	335579	335579	193401	193401	40248	40248	0.878428	11	4727
BCW-12016	'f__Enterobacteriaceae'	134	1173	336	1	1169	1	0	2	0	99.9669	0.215774	0.506313	0.0553627	4999480	0	109	109	844974	844974	220258	220258	45866.8	45866.8	0.881878	11	4763
BCW-12017	'f__Enterobacteriaceae'	88	1207	328	4	1181	22	0	0	0	99.6004	1.47425	0.506096	0.0523166	5474627	0	426	426	160458	160458	75740	75740	12851.2	12851.2	0.879605	11	5347
BCW-12018	'f__Enterobacteriaceae'	88	1207	328	2	1176	29	0	0	0	99.9287	2.87403	0.507462	0.0501721	5082211	0	454	454	435271	435271	202693	202693	11194.3	11194.3	0.881225	11	5073
BCW-12019	'f__Enterobacteriaceae'	88	1207	328	2	1203	2	0	0	0	99.9287	0.10453	0.506894	0.0358372	4967001	0	170	170	782345	782345	185915	185915	29217.7	29217.7	0.882252	11	4771
BCW-12020	'f__Enterobacteriaceae'	88	1207	328	2	1200	3	2	0	0	99.9287	0.264591	0.508558	0.034154	4896211	0	146	146	451906	451906	181925	181925	33535.7	33535.7	0.88333	11	4675
BCW-12021	'f__Enterobacteriaceae'	134	1173	336	1	1171	1	0	0	0	99.9669	0.0372024	0.506006	0.0446977	5141013	0	138	138	639456	639456	149548	149548	37253.7	37253.7	0.875506	11	4906
BCW-12022	'f__Enterobacteriaceae'	88	1207	328	2	1200	3	2	0	0	99.9287	0.264591	0.50853	0.0358398	4896222	0	152	152	451906	451906	186447	186447	32212	32212	0.883323	11	4675
BCW-12023	'f__Enterobacteriaceae'	88	1207	328	3	1202	2	0	0	0	99.6239	0.10453	0.506596	0.0458529	4930604	0	188	188	346412	346412	111098	111098	26226.6	26226.6	0.881329	11	4743
BCW-12024	'f__Enterobacteriaceae'	88	1207	328	2	1201	4	0	0	0	99.9287	0.307782	0.505642	0.0478732	5166344	0	213	213	525368	525368	166682	166682	24255.1	24255.1	0.880387	11	5029
BCW-12025	'f__Enterobacteriaceae'	88	1207	328	2	1202	3	0	0	0	99.9287	0.206156	0.507	0.0438892	4947005	0	141	141	475688	475688	168619	168619	35085.1	35085.1	0.878401	11	4703
BCW-12026	'f__Enterobacteriaceae'	134	1173	336	2	1170	1	0	0	0	99.8181	0.0372024	0.504902	0.0649523	5104961	0	282	282	386302	386302	148567	148567	18102.7	18102.7	0.879702	11	5080
BCW-12027	'f__Enterobacteriaceae'	88	1207	328	2	1203	2	0	0	0	99.9287	0.10453	0.50425	0.0362226	4654186	0	94	94	410329	410329	154993	154993	49512.6	49512.6	0.877698	11	4394
BCW-12028	'f__Enterobacteriaceae'	88	1207	328	2	1203	2	0	0	0	99.9287	0.10453	0.504204	0.0411622	4655576	0	111	111	410329	410329	140857	140857	41942.1	41942.1	0.877362	11	4397
BCW-12029	'f__Enterobacteriaceae'	88	1207	328	2	1203	2	0	0	0	99.9287	0.10453	0.508248	0.0486689	4981191	0	240	240	344326	344326	149284	149284	20755	20755	0.878534	11	4725
BCW-12030	'f__Enterobacteriaceae'	88	1207	328	2	1203	2	0	0	0	99.9287	0.10453	0.504474	0.0394431	4770065	0	111	111	812512	812512	175420	175420	42973.6	42973.6	0.878171	11	4521
BCW-12031	'f__Enterobacteriaceae'	88	1207	328	2	1202	3	0	0	0	99.9287	0.142639	0.504923	0.046534	4975719	0	124	124	600629	600629	196201	196201	40126.8	40126.8	0.876252	11	4738
BCW-12032	'f__Enterobacteriaceae'	88	1207	328	2	1186	16	3	0	0	99.9287	1.94011	0.503233	0.0544439	5851753	0	481	481	294694	294694	69199	69199	12165.8	12165.8	0.874994	11	5955
BCW-12033	'f__Enterobacteriaceae'	88	1207	328	2	1201	4	0	0	0	99.9287	0.186193	0.503491	0.0409758	4903920	0	165	165	413441	413441	110662	110662	29720.7	29720.7	0.876645	11	4716
BCW-12034	'f__Enterobacteriaceae'	88	1207	328	2	1203	2	0	0	0	99.9287	0.10453	0.506233	0.0514562	5246153	0	195	195	552408	552408	136622	136622	26903.3	26903.3	0.880256	11	5099
BCW-12035	'f__Enterobacteriaceae'	88	1207	328	2	1202	3	0	0	0	99.9287	0.256969	0.505867	0.0537336	4963635	0	165	165	590127	590127	187425	187425	30082.6	30082.6	0.882061	11	4726
BCW-12037	'f__Enterobacteriaceae'	88	1207	328	2	1199	6	0	0	0	99.9287	0.396704	0.501646	0.047752	5172658	0	97	97	478110	478110	226240	226240	53326.4	53326.4	0.877105	11	4946
BCW-12038	'f__Enterobacteriaceae'	88	1207	328	2	1203	2	0	0	0	99.9287	0.10453	0.506172	0.0530035	5258690	0	209	209	552408	552408	139324	139324	25161.2	25161.2	0.879433	11	5121
BCW-12039	'f__Enterobacteriaceae'	134	1173	336	1	1171	1	0	0	0	99.9669	0.0372024	0.505369	0.0513784	5110018	0	269	269	255373	255373	93622	93622	18996.3	18996.3	0.881017	11	5072
BCW-12040	'f__Enterobacteriaceae'	88	1207	328	2	1203	2	0	0	0	99.9287	0.10453	0.508033	0.045301	4642117	0	70	70	497472	497472	270623	270623	66316	66316	0.884507	11	4337
BCW-12041	'f__Enterobacteriaceae'	88	1207	328	2	1181	24	0	0	0	99.9287	1.36017	0.506991	0.0564209	5204842	0	487	487	368801	368801	143317	143317	10687.6	10687.6	0.880299	11	5162
BCW-12042	'f__Enterobacteriaceae'	88	1207	328	2	1203	2	0	0	0	99.9287	0.10453	0.508039	0.0456049	4642167	0	71	71	428749	428749	271277	271277	65382.6	65382.6	0.884264	11	4335
BCW-12043	'f__Enterobacteriaceae'	88	1207	328	2	1203	2	0	0	0	99.9287	0.10453	0.508051	0.0412558	4642753	0	73	73	428749	428749	270623	270623	63599.4	63599.4	0.884332	11	4336
BCW-12045	'f__Enterobacteriaceae'	88	1207	328	2	1203	2	0	0	0	99.9287	0.10453	0.5071	0.0480687	4950964	0	152	152	385340	385340	161670	161670	32572.1	32572.1	0.883988	11	4770
BCW-12046	'f__Enterobacteriaceae'	88	1207	328	2	1201	4	0	0	0	99.9287	0.226481	0.505256	0.0458259	4984662	0	136	136	391138	391138	192646	192646	36651.9	36651.9	0.876929	11	4728
BCW-12047	'f__Enterobacteriaceae'	88	1207	328	2	1200	3	2	0	0	99.9287	0.264591	0.507759	0.0376459	4935897	0	97	97	597756	597756	251974	251974	50885.5	50885.5	0.883165	11	4728
BCW-12049	'f__Enterobacteriaceae'	88	1207	328	2	1203	2	0	0	0	99.9287	0.10453	0.506962	0.0445483	5012831	0	108	108	692838	692838	154232	154232	46415.1	46415.1	0.882753	11	4771
BCW-12050	'f__Enterobacteriaceae'	134	1173	336	1	1163	9	0	0	0	99.9669	0.622166	0.504939	0.042092	5068027	0	96	96	745874	745874	363350	363350	52791.9	52791.9	0.886712	11	4696
BCW-12051	'f__Enterobacteriaceae'	88	1207	328	2	1203	2	0	0	0	99.9287	0.10453	0.506332	0.0360099	5143278	0	133	133	592212	592212	177664	177664	38671.3	38671.3	0.880588	11	4983
BCW-12052	'f__Enterobacteriaceae'	88	1207	328	2	1202	3	0	0	0	99.9287	0.409408	0.507431	0.0392648	5135454	0	159	159	413486	413486	171737	171737	32298.5	32298.5	0.880067	11	4900
BCW-12053	'f__Enterobacteriaceae'	134	1173	336	1	1169	1	0	2	0	99.9669	0.215774	0.507627	0.0562168	5033442	0	110	110	830067	830067	273237	273237	45758.6	45758.6	0.882037	11	4810
BCW-12054	'f__Enterobacteriaceae'	88	1207	328	2	1196	8	1	0	0	99.9287	0.766861	0.506592	0.0429849	4942876	0	99	99	498979	498979	209997	209997	49928	49928	0.88194	11	4681
BCW-12055	'f__Enterobacteriaceae'	88	1207	328	1	1202	4	0	0	0	99.9564	0.193452	0.50561	0.0495299	5196968	0	351	351	497430	497430	134907	134907	14806.2	14806.2	0.872201	11	5259
BCW-12056	'f__Enterobacteriaceae'	88	1207	328	2	1160	42	3	0	0	99.9287	3.91862	0.501597	0.0642201	6358509	0	759	759	279470	279470	91831	91831	8377.48	8377.48	0.874224	11	6579
BCW-12057	'f__Enterobacteriaceae'	134	1173	336	1	1165	7	0	0	0	99.9669	0.520125	0.506133	0.0459449	4854019	0	106	106	532671	532671	167330	167330	45792.6	45792.6	0.879719	11	4585
BCW-12058	'f__Enterobacteriaceae'	88	1207	328	2	1203	2	0	0	0	99.9287	0.10453	0.506464	0.0401096	4784118	0	89	89	451557	451557	313083	313083	53754.1	53754.1	0.877567	11	4492
BCW-12059	'f__Enterobacteriaceae'	88	1207	328	2	1203	2	0	0	0	99.9287	0.10453	0.506548	0.0415298	4780448	0	81	81	648373	648373	260105	260105	59017.9	59017.9	0.878394	11	4499
BCW-12060	'f__Enterobacteriaceae'	88	1207	328	2	1203	2	0	0	0	99.9287	0.10453	0.506257	0.0423522	5156767	0	210	210	463909	463909	102773	102773	24556	24556	0.877003	11	4935
BCW-12061	'f__Enterobacteriaceae'	88	1207	328	2	1202	3	0	0	0	99.9287	0.142639	0.506697	0.0409018	4864998	0	92	92	746694	746694	488979	488979	52880.4	52880.4	0.883314	11	4605
BCW-12062	'f__Enterobacteriaceae'	134	1173	336	1	1171	1	0	0	0	99.9669	0.0372024	0.508305	0.0495485	4938360	0	184	184	399203	399203	106545	106545	26838.9	26838.9	0.877984	11	4748
BCW-12063	'f__Enterobacteriaceae'	88	1207	328	2	1203	2	0	0	0	99.9287	0.10453	0.506525	0.0312116	4780005	0	72	72	648373	648373	313082	313082	66389	66389	0.878336	11	4495
BCW-12064	'f__Enterobacteriaceae'	88	1207	328	2	1203	2	0	0	0	99.9287	0.10453	0.50798	0.0512812	5069173	0	296	296	400429	400429	188904	188904	17125.6	17125.6	0.875801	11	4822
BCW-12065	'f__Enterobacteriaceae'	88	1207	328	2	1203	2	0	0	0	99.9287	0.10453	0.504819	0.0338499	4842830	0	99	99	792167	792167	217536	217536	48917.5	48917.5	0.876292	11	4561
BCW-12066	'f__Enterobacteriaceae'	134	1173	336	1	1171	1	0	0	0	99.9669	0.0372024	0.505998	0.04554	4750664	0	139	139	405902	405902	136967	136967	34177.4	34177.4	0.877204	11	4466
BCW-12067	'f__Enterobacteriaceae'	88	1207	328	2	1203	2	0	0	0	99.9287	0.10453	0.505406	0.0402575	4933795	0	129	129	367174	367174	134814	134814	38246.5	38246.5	0.878703	11	4698
BCW-12068	'f__Enterobacteriaceae'	88	1207	328	2	1200	5	0	0	0	99.9287	0.277294	0.504549	0.0394044	4904384	0	119	119	388226	388226	159950	159950	41213.3	41213.3	0.879779	11	4614
BCW-12069	'f__Enterobacteriaceae'	88	1207	328	2	1203	2	0	0	0	99.9287	0.10453	0.506729	0.0406436	4970280	0	105	105	372253	372253	151384	151384	47336	47336	0.879797	11	4713
BCW-12070	'f__Enterobacteriaceae'	88	1207	328	2	1203	2	0	0	0	99.9287	0.10453	0.506621	0.0416287	5058411	0	117	117	372253	372253	135364	135364	43234.3	43234.3	0.878938	11	4811
BCW-12071	'f__Enterobacteriaceae'	88	1207	328	2	1201	4	0	0	0	99.9287	0.226481	0.507485	0.0525187	4828861	0	97	97	623234	623234	280385	280385	49782.1	49782.1	0.881914	11	4557
BCW-12072	'f__Enterobacteriaceae'	88	1207	328	2	1201	4	0	0	0	99.9287	0.226481	0.507473	0.0481301	4825270	0	77	77	623234	623234	280385	280385	62665.8	62665.8	0.882366	11	4549
BCW-12073	'f__Enterobacteriaceae'	88	1207	328	2	1202	3	0	0	0	99.9287	0.142639	0.507008	0.0453738	4920082	0	163	163	557461	557461	146183	146183	30184.6	30184.6	0.882437	11	4715
BCW-12074	'f__Enterobacteriaceae'	88	1207	328	2	1203	2	0	0	0	99.9287	0.10453	0.506321	0.0392067	4858567	0	102	102	842578	842578	160921	160921	47633	47633	0.881421	11	4551
BCW-12075	'f__Enterobacteriaceae'	134	1173	336	1	1169	3	0	0	0	99.9669	0.107474	0.505616	0.0380298	4817740	0	101	101	359484	359484	169222	169222	47700.4	47700.4	0.875485	11	4542
BCW-12076	'f__Enterobacteriaceae'	134	1173	336	1	1167	5	0	0	0	99.9669	0.222506	0.507011	0.0333004	4888810	0	91	91	783601	783601	244670	244670	53723.2	53723.2	0.883804	11	4542
BCW-12077	'f__Enterobacteriaceae'	88	1207	328	2	1203	2	0	0	0	99.9287	0.10453	0.506449	0.0454612	4777249	0	118	118	521995	521995	144647	144647	40485.2	40485.2	0.879968	11	4511
BCW-12078	'f__Enterobacteriaceae'	88	1207	328	2	1203	2	0	0	0	99.9287	0.10453	0.506444	0.0410008	4777170	0	120	120	329589	329589	144647	144647	39809.8	39809.8	0.879852	11	4509
BCW-12079	'f__Enterobacteriaceae'	134	1173	336	1	1170	2	0	0	0	99.9669	0.0744048	0.504312	0.0440732	5259483	0	102	102	1448039	1448039	408002	408002	51563.6	51563.6	0.882125	11	5045
BCW-12080	'f__Enterobacteriaceae'	88	1207	328	2	1203	2	0	0	0	99.9287	0.10453	0.50598	0.0528752	5097528	0	103	103	525400	525400	243523	243523	49490.6	49490.6	0.88052	11	4896
BCW-12081	'f__Enterobacteriaceae'	134	1173	336	1	1167	5	0	0	0	99.9669	0.46001	0.506092	0.0395261	5255495	0	209	209	381020	381020	206454	206454	25145.9	25145.9	0.878219	11	5033
BCW-12082	'f__Enterobacteriaceae'	88	1207	328	2	1202	3	0	0	0	99.9287	0.180749	0.506697	0.0526822	4877840	0	176	176	381110	381110	194694	194694	27715	27715	0.883496	11	4671
BCW-12083	'f__Enterobacteriaceae'	88	1207	328	2	1203	2	0	0	0	99.9287	0.10453	0.507518	0.0425723	4963140	0	117	117	566788	566788	162429	162429	42420	42420	0.882804	11	4735
BCW-12085	'f__Enterobacteriaceae'	88	1207	328	2	1203	2	0	0	0	99.9287	0.10453	0.504613	0.0360474	4807629	0	93	93	347987	347987	154615	154615	51694.9	51694.9	0.878109	11	4569
BCW-12086	'f__Enterobacteriaceae'	134	1173	336	2	1170	1	0	0	0	99.9339	0.0372024	0.502265	0.0508271	4969722	0	203	203	392155	392155	136585	136585	24481.4	24481.4	0.870454	11	4843
BCW-12087	'f__Enterobacteriaceae'	88	1207	328	3	1202	2	0	0	0	99.6239	0.10453	0.507291	0.0486804	4859852	0	118	118	533336	533336	268978	268978	41185.2	41185.2	0.883149	11	4626
BCW-12088	'f__Enterobacteriaceae'	134	1173	336	1	1168	4	0	0	0	99.9669	0.151064	0.504262	0.0419897	4879102	0	46	46	1245450	1245450	309209	309209	106067	106067	0.886384	11	4506
BCW-12089	'f__Enterobacteriaceae'	88	1207	328	2	1202	3	0	0	0	99.9287	0.256969	0.503694	0.0395397	4899760	0	112	112	428348	428348	222296	222296	43747.9	43747.9	0.88146	11	4685
BCW-12091	'f__Enterobacteriaceae'	134	1173	336	1	1171	1	0	0	0	99.9669	0.0372024	0.504911	0.0446464	5239533	0	160	160	581154	581154	329267	329267	32747.1	32747.1	0.882345	11	4939
BCW-12092	'f__Enterobacteriaceae'	88	1207	328	2	1189	16	0	0	0	99.9287	2.07353	0.503756	0.0536535	5428563	0	305	305	286054	286054	119469	119469	17798.6	17798.6	0.878619	11	5287
BCW-12093	'f__Enterobacteriaceae'	134	1173	336	1	1171	1	0	0	0	99.9669	0.0372024	0.50516	0.0441674	5204783	0	154	154	558582	558582	173130	173130	33797.3	33797.3	0.875012	11	5025
BCW-12094	'f__Enterobacteriaceae'	134	1173	336	1	1170	2	0	0	0	99.9669	0.186012	0.506086	0.0460109	4926211	0	140	140	402817	402817	147664	147664	35187.2	35187.2	0.87751	11	4699
BCW-12095	'f__Enterobacteriaceae'	88	1207	328	2	1202	3	0	0	0	99.9287	0.155343	0.50565	0.0513746	5106559	0	139	139	633765	633765	203844	203844	36737.8	36737.8	0.883317	11	4925
BCW-12096	'f__Enterobacteriaceae'	88	1207	328	2	1203	2	0	0	0	99.9287	0.10453	0.507524	0.048913	4920240	0	139	139	564647	564647	200220	200220	35397.4	35397.4	0.884116	11	4710
BCW-12098	'f__Enterobacteriaceae'	88	1207	328	2	1203	2	0	0	0	99.9287	0.10453	0.505882	0.0430083	4864734	0	116	116	279332	279332	158686	158686	41937.4	41937.4	0.879362	11	4582
BCW-12099	'f__Enterobacteriaceae'	88	1207	328	2	1201	4	0	0	0	99.9287	0.226481	0.507129	0.0418212	4934649	0	152	152	782811	782811	193419	193419	32464.8	32464.8	0.880019	11	4732

## Sheet: ST2
Supplementary Table S2. Metadata for NCBI 120 isolates from mastitis, diarrhea and metritis
Sample	Group	'marker lineage'	'# genomes'	'# markers'	'# marker sets'	'0'	'1'	'2'	'3'	'4'	'5+'	'Completeness'	'Contamination'	'GC'	'GC std'	'Genome size'	'# ambiguous bases'	'# scaffolds'	'# contigs'	'Longest scaffold'	'Longest contig'	'N50 (scaffolds)'	'N50 (contigs)'	'Mean scaffold length'	'Mean contig length'	'Coding density'	'Translation table'	'# predicted genes'
ERR3333514	diarrhea	'f__Enterobacteriaceae'	88	1207	328	2	1160	45	0	0	0	99.9287	2.54355	0.506229	0.0464928	5421473	0	242	242	409897	409897	202095	202095	22402.8	22402.8	0.877332	11	5283
SRR11307963	mastitis	'f__Enterobacteriaceae'	134	1173	336	1	1162	10	0	0	0	99.9669	1.16319	0.504178	0.0636925	5113981	0	189	189	1088512	1088512	335663	335663	27058.1	27058.1	0.87859	11	4914
SRR3466369	metritis	'f__Enterobacteriaceae'	134	1173	336	1	1164	8	0	0	0	99.9669	0.93006	0.506663	0.0428286	4937032	0	236	236	278600	278600	111359	111359	20919.6	20919.6	0.877821	11	4682
ERR3333496	diarrhea	'f__Enterobacteriaceae'	134	1173	336	1	1163	9	0	0	0	99.9669	0.891617	0.506024	0.0571406	5315044	0	280	280	467018	467018	113328	113328	18982.3	18982.3	0.876331	11	5199
SRR11308050	mastitis	'f__Enterobacteriaceae'	134	1173	336	2	1162	9	0	0	0	99.881	0.758929	0.537823	0.0231477	4856550	0	31	31	1660557	1660557	794325	794325	156663	156663	0.889258	11	4554
SRR11307980	mastitis	'f__Enterobacteriaceae'	88	1207	328	3	1199	5	0	0	0	99.6239	0.500871	0.50735	0.0604469	4798226	0	139	139	355978	355978	128397	128397	34519.6	34519.6	0.879242	11	4580
ERR3333525	diarrhea	'f__Enterobacteriaceae'	88	1207	328	2	1200	5	0	0	0	99.9287	0.486837	0.506075	0.043211	5310464	0	239	239	355866	355866	92181	92181	22219.5	22219.5	0.875165	11	5127
SRR14865722	metritis	'f__Enterobacteriaceae'	88	1207	328	2	1202	3	0	0	0	99.9287	0.409408	0.505349	0.0558436	5321655	0	180	180	341494	341494	104059	104059	29564.8	29564.8	0.876179	11	5103
ERR3333505	diarrhea	'f__Enterobacteriaceae'	134	1173	336	1	1168	4	0	0	0	99.9669	0.409226	0.50592	0.042553	5183956	0	183	183	373002	373002	152490	152490	28327.6	28327.6	0.877809	11	4946
ERR3333497	diarrhea	'f__Enterobacteriaceae'	134	1173	336	1	1169	3	0	0	0	99.9669	0.409226	0.504872	0.0462041	5354952	0	162	162	371393	371393	150353	150353	33055.3	33055.3	0.879004	11	5072
SRR13000404	metritis	'f__Enterobacteriaceae'	134	1173	336	1	1169	3	0	0	0	99.9669	0.384425	0.502797	0.0471201	5360000	0	298	298	569184	569184	156653	156653	17986.6	17986.6	0.872864	11	5299
SRR13000383	metritis	'f__Enterobacteriaceae'	134	1173	336	1	1169	3	0	0	0	99.9669	0.384425	0.502804	0.0477102	5360714	0	303	303	569665	569665	141550	141550	17692.1	17692.1	0.872906	11	5303
SRR11308013	mastitis	'f__Enterobacteriaceae'	134	1173	336	1	1169	3	0	0	0	99.9669	0.377338	0.506812	0.0500815	4580125	0	139	139	306810	306810	138280	138280	32950.5	32950.5	0.879359	11	4373
SRR11307988	mastitis	'f__Enterobacteriaceae'	134	1173	336	1	1170	2	0	0	0	99.9669	0.334821	0.505639	0.0448807	4890286	0	81	81	600606	600606	226097	226097	60373.9	60373.9	0.875791	11	4605
ERR3333531	diarrhea	'f__Enterobacteriaceae'	134	1173	336	1	1170	2	0	0	0	99.9669	0.334821	0.505174	0.0449096	5449657	0	219	219	719192	719192	200689	200689	24884.3	24884.3	0.878659	11	5207
ERR3333500	diarrhea	'f__Enterobacteriaceae'	134	1173	336	1	1170	2	0	0	0	99.9669	0.334821	0.505333	0.0440362	5481723	0	294	294	422170	422170	139324	139324	18645.3	18645.3	0.878764	11	5366
SRR11308002	mastitis	'f__Enterobacteriaceae'	88	1207	328	6	1196	5	0	0	0	99.3698	0.328954	0.508604	0.0382968	4967085	0	176	176	275990	275990	66730	66730	28222.1	28222.1	0.879482	11	4783
ERR3333521	diarrhea	'f__Enterobacteriaceae'	88	1207	328	2	1200	4	1	0	0	99.9287	0.262413	0.504837	0.0459604	5263575	0	168	168	357305	357305	253078	253078	31330.8	31330.8	0.879225	11	4998
ERR3333503	diarrhea	'f__Enterobacteriaceae'	88	1207	328	2	1202	3	0	0	0	99.9287	0.256969	0.506283	0.0460719	5228951	0	239	239	323261	323261	92270	92270	21878.5	21878.5	0.87639	11	5131
SRR5330874	metritis	'f__Enterobacteriaceae'	134	1173	336	1	1167	5	0	0	0	99.9669	0.250271	0.508491	0.0462262	4829151	0	215	215	432091	432091	150296	150296	22461.2	22461.2	0.880852	11	4644
SRR3989752	metritis	'f__Enterobacteriaceae'	88	1207	328	2	1200	5	0	0	0	99.9287	0.237006	0.504476	0.0460421	5172734	0	308	308	348450	348450	113157	113157	16794.6	16794.6	0.880072	11	4875
ERR3333507	diarrhea	'f__Enterobacteriaceae'	88	1207	328	2	1201	4	0	0	0	99.9287	0.231562	0.506066	0.0394285	5012494	0	124	124	679668	679668	226099	226099	40423.3	40423.3	0.878709	11	4752
ERR3333510	diarrhea	'f__Enterobacteriaceae'	88	1207	328	2	1201	3	1	0	0	99.9287	0.218859	0.505584	0.0446213	5274429	0	207	207	369789	369789	155496	155496	25480.3	25480.3	0.879395	11	5061
SRR11307998	mastitis	'f__Enterobacteriaceae'	88	1207	328	2	1201	4	0	0	0	99.9287	0.216318	0.506499	0.0419983	5051303	0	98	98	567329	567329	333239	333239	51543.9	51543.9	0.882157	11	4795
ERR3333499	diarrhea	'f__Enterobacteriaceae'	88	1207	328	2	1201	4	0	0	0	99.9287	0.216318	0.506724	0.046478	5098160	0	160	160	399762	399762	187173	187173	31863.5	31863.5	0.878407	11	4877
ERR3333508	diarrhea	'f__Enterobacteriaceae'	88	1207	328	2	1201	4	0	0	0	99.9287	0.216318	0.506634	0.0453331	5141339	0	137	137	511477	511477	300118	300118	37528	37528	0.878913	11	4917
ERR3333530	diarrhea	'f__Enterobacteriaceae'	134	1173	336	1	1169	1	0	2	0	99.9669	0.215774	0.506895	0.0538359	5443652	0	190	190	775850	775850	278543	278543	28650.8	28650.8	0.877208	11	5279
SRR11307961	mastitis	'f__Enterobacteriaceae'	88	1207	328	2	1200	5	0	0	0	99.9287	0.209249	0.506938	0.0440649	5124792	0	256	256	400364	400364	175491	175491	20018.7	20018.7	0.881126	11	5009
SRR11307993	mastitis	'f__Enterobacteriaceae'	134	1173	336	1	1168	4	0	0	0	99.9669	0.208333	0.508474	0.0403879	5200496	0	305	305	612765	612765	133544	133544	17050.8	17050.8	0.879595	11	5158
SRR11307975	mastitis	'f__Enterobacteriaceae'	134	1173	336	1	1168	4	0	0	0	99.9669	0.2042	0.508616	0.0448767	4797857	0	166	166	546327	546327	143985	143985	28902.8	28902.8	0.879617	11	4541
SRR11307964	mastitis	'f__Enterobacteriaceae'	88	1207	328	2	1201	4	0	0	0	99.9287	0.198897	0.505539	0.0468402	5414658	0	215	215	384135	384135	111375	111375	25184.5	25184.5	0.876215	11	5208
SRR5330880	metritis	'f__Enterobacteriaceae'	134	1173	336	1	1170	2	0	0	0	99.9669	0.186012	0.507461	0.0438489	4650827	0	196	196	272337	272337	97207	97207	23728.7	23728.7	0.880593	11	4421
SRR11307976	mastitis	'f__Enterobacteriaceae'	134	1173	336	1	1170	2	0	0	0	99.9669	0.186012	0.506961	0.0412085	4680790	0	193	193	200781	200781	82151	82151	24252.8	24252.8	0.877871	11	4426
SRR11308000	mastitis	'f__Enterobacteriaceae'	88	1207	328	2	1202	3	0	0	0	99.9287	0.180749	0.506324	0.0435492	4939643	0	112	112	573333	573333	138431	138431	44104	44104	0.878481	11	4698
ERR3333523	diarrhea	'f__Enterobacteriaceae'	134	1173	336	1	1169	3	0	0	0	99.9669	0.178926	0.503689	0.0407505	5142868	0	111	111	616302	616302	270948	270948	46332.1	46332.1	0.879884	11	4849
SRR11308033	mastitis	'f__Enterobacteriaceae'	88	1207	328	2	1201	4	0	0	0	99.9287	0.173127	0.504753	0.0432978	5202559	0	160	160	486704	486704	138431	138431	32516	32516	0.878246	11	5032
SRR11308001	mastitis	'f__Enterobacteriaceae'	134	1173	336	1	1169	3	0	0	0	99.9669	0.171131	0.507062	0.050139	4882425	0	101	101	872595	872595	210027	210027	48340.8	48340.8	0.882029	11	4618
SRR11307962	mastitis	'f__Enterobacteriaceae'	134	1173	336	1	1169	3	0	0	0	99.9669	0.171131	0.509264	0.0446708	4905145	0	130	130	305057	305057	119506	119506	37731.9	37731.9	0.87923	11	4663
ERR3333492	diarrhea	'f__Enterobacteriaceae'	88	1207	328	2	1202	3	0	0	0	99.9287	0.165505	0.50482	0.0408221	5236390	0	115	115	682793	682793	329680	329680	45533.8	45533.8	0.876082	11	5014
SRR3122759	metritis	'f__Enterobacteriaceae'	88	1207	328	2	1201	4	0	0	0	99.9287	0.161694	0.507365	0.0610188	4829853	0	149	149	395670	395670	86265	86265	32415.1	32415.1	0.882713	11	4561
SRR3103367	metritis	'f__Enterobacteriaceae'	88	1207	328	2	1201	4	0	0	0	99.9287	0.161694	0.508266	0.059035	4805892	0	261	261	177867	177867	43536	43536	18413.4	18413.4	0.883389	11	4572
ERR3333502	diarrhea	'f__Enterobacteriaceae'	134	1173	336	1	1169	3	0	0	0	99.9669	0.16121	0.505633	0.0481591	5285952	0	247	247	345116	345116	179607	179607	21400.6	21400.6	0.873627	11	5195
SRR11307968	mastitis	'f__Enterobacteriaceae'	88	1207	328	2	1202	3	0	0	0	99.9287	0.155343	0.50694	0.0449219	5114490	0	174	174	479890	479890	134813	134813	29393.6	29393.6	0.878673	11	4950
SRR11308025	mastitis	'f__Enterobacteriaceae'	88	1207	328	2	1202	3	0	0	0	99.9287	0.155343	0.506674	0.0446751	5154775	0	219	219	479890	479890	114472	114472	23537.8	23537.8	0.877567	11	5028
ERR3333529	diarrhea	'f__Enterobacteriaceae'	134	1173	336	1	1169	3	0	0	0	99.9669	0.15501	0.507272	0.0441951	5095055	0	176	176	294679	294679	117995	117995	28949.2	28949.2	0.877291	11	4928
SRR11307997	mastitis	'f__Enterobacteriaceae'	134	1173	336	1	1168	4	0	0	0	99.9669	0.149991	0.508896	0.0427528	4705760	0	175	175	387787	387787	126562	126562	26890.1	26890.1	0.879228	11	4455
SRR11308082	mastitis	'f__Enterobacteriaceae'	88	1207	328	2	1202	3	0	0	0	99.9287	0.148084	0.507302	0.0479335	5020430	0	198	198	396315	396315	219825	219825	25355.7	25355.7	0.878945	11	4805
SRR14865713	metritis	'f__Enterobacteriaceae'	88	1207	328	2	1202	3	0	0	0	99.9287	0.142639	0.506069	0.0408602	4830701	0	83	83	821142	821142	282079	282079	58201.2	58201.2	0.887533	11	4447
ERR3333524	diarrhea	'f__Enterobacteriaceae'	88	1207	328	2	1202	3	0	0	0	99.9287	0.142639	0.505893	0.0401921	5022135	0	87	87	746726	746726	523253	523253	57725.7	57725.7	0.880658	11	4761
ERR3333501	diarrhea	'f__Enterobacteriaceae'	88	1207	328	2	1202	3	0	0	0	99.9287	0.142639	0.506038	0.0435398	5108866	0	169	169	523455	523455	158528	158528	30230	30230	0.876298	11	4875
ERR3333506	diarrhea	'f__Enterobacteriaceae'	88	1207	328	2	1202	3	0	0	0	99.9287	0.142639	0.507117	0.0469491	5240458	0	190	190	534638	534638	120480	120480	27581.4	27581.4	0.875619	11	5075
ERR3333494	diarrhea	'f__Enterobacteriaceae'	134	1173	336	2	1168	3	0	0	0	99.6693	0.139243	0.504248	0.0485661	5339806	0	262	262	437704	437704	135601	135601	20380.9	20380.9	0.869207	11	5184
ERR3333511	diarrhea	'f__Enterobacteriaceae'	134	1173	336	1	1170	2	0	0	0	99.9669	0.136409	0.507711	0.0473511	5320287	0	232	232	624381	624381	229007	229007	22932.3	22932.3	0.874804	11	5173
SRR11308003	mastitis	'f__Enterobacteriaceae'	88	1207	328	2	1202	3	0	0	0	99.9287	0.132246	0.507375	0.0334978	4973419	0	179	179	288509	288509	96519	96519	27784.5	27784.5	0.876194	11	4705
SRR3122758	metritis	'f__Enterobacteriaceae'	88	1207	328	2	1202	3	0	0	0	99.9287	0.123584	0.507075	0.0703774	4943995	0	101	101	430889	430889	210029	210029	48950.4	48950.4	0.883654	11	4723
SRR11308010	mastitis	'f__Enterobacteriaceae'	88	1207	328	2	1202	3	0	0	0	99.9287	0.117233	0.506525	0.0378414	5389409	0	226	226	369887	369887	118954	118954	23846.9	23846.9	0.876095	11	5264
SRR11307977	mastitis	'f__Enterobacteriaceae'	134	1173	336	1	1170	2	0	0	0	99.9669	0.111607	0.503621	0.0388645	5104726	0	118	118	627366	627366	206179	206179	43260.4	43260.4	0.883051	11	4769
ERR3333509	diarrhea	'f__Enterobacteriaceae'	88	1207	328	4	1201	2	0	0	0	99.6239	0.10453	0.508265	0.0434422	4657609	0	186	186	256393	256393	95625	95625	25040.9	25040.9	0.878199	11	4406
SRR3103368	metritis	'f__Enterobacteriaceae'	88	1207	328	2	1203	2	0	0	0	99.9287	0.10453	0.509138	0.0491843	4717516	0	241	241	174003	174003	43245	43245	19574.8	19574.8	0.886234	11	4465
SRR11307984	mastitis	'f__Enterobacteriaceae'	88	1207	328	2	1203	2	0	0	0	99.9287	0.10453	0.504829	0.0314383	4735170	0	69	69	554451	554451	219042	219042	68625.7	68625.7	0.878866	11	4467
SRR14865728	metritis	'f__Enterobacteriaceae'	88	1207	328	2	1203	2	0	0	0	99.9287	0.10453	0.507297	0.0465076	4805335	0	94	94	717615	717615	268920	268920	51120.6	51120.6	0.885866	11	4528
SRR3466375	metritis	'f__Enterobacteriaceae'	88	1207	328	2	1203	2	0	0	0	99.9287	0.10453	0.506897	0.037229	4812605	0	191	191	521377	521377	192998	192998	25196.9	25196.9	0.882826	11	4564
SRR11308014	mastitis	'f__Enterobacteriaceae'	88	1207	328	2	1203	2	0	0	0	99.9287	0.10453	0.507056	0.0412667	4864861	0	106	106	530135	530135	168993	168993	45894.9	45894.9	0.880732	11	4610
SRR11307985	mastitis	'f__Enterobacteriaceae'	88	1207	328	2	1203	2	0	0	0	99.9287	0.10453	0.505664	0.0464179	4865905	0	167	167	420278	420278	260547	260547	29137.2	29137.2	0.876936	11	4623
SRR11307989	mastitis	'f__Enterobacteriaceae'	88	1207	328	2	1203	2	0	0	0	99.9287	0.10453	0.506895	0.0427339	4872802	0	133	133	530163	530163	168993	168993	36637.6	36637.6	0.880381	11	4625
SRR11307990	mastitis	'f__Enterobacteriaceae'	88	1207	328	2	1203	2	0	0	0	99.9287	0.10453	0.507404	0.050398	4891799	0	124	124	476122	476122	193426	193426	39450	39450	0.883162	11	4669
SRR14865727	metritis	'f__Enterobacteriaceae'	88	1207	328	2	1203	2	0	0	0	99.9287	0.10453	0.50735	0.0528903	4945845	0	109	109	571737	571737	187440	187440	45374.7	45374.7	0.881473	11	4704
ERR3333512	diarrhea	'f__Enterobacteriaceae'	88	1207	328	2	1203	2	0	0	0	99.9287	0.10453	0.506406	0.0410103	4942622	0	139	139	411108	411108	159135	159135	35558.4	35558.4	0.879287	11	4722
SRR3466363	metritis	'f__Enterobacteriaceae'	88	1207	328	2	1203	2	0	0	0	99.9287	0.10453	0.50513	0.0376619	4932139	0	233	233	331174	331174	153886	153886	21168	21168	0.880802	11	4737
SRR11307974	mastitis	'f__Enterobacteriaceae'	88	1207	328	2	1203	2	0	0	0	99.9287	0.10453	0.506591	0.040713	4955971	0	133	133	345742	345742	137539	137539	37262.9	37262.9	0.880035	11	4747
SRR3466371	metritis	'f__Enterobacteriaceae'	88	1207	328	2	1203	2	0	0	0	99.9287	0.10453	0.506917	0.0427021	4900609	0	260	260	277818	277818	142952	142952	18848.5	18848.5	0.882182	11	4748
ERR3333498	diarrhea	'f__Enterobacteriaceae'	88	1207	328	2	1203	2	0	0	0	99.9287	0.10453	0.507994	0.0340998	5024706	0	184	184	347628	347628	145857	145857	27308.2	27308.2	0.87645	11	4776
SRR3466372	metritis	'f__Enterobacteriaceae'	88	1207	328	2	1203	2	0	0	0	99.9287	0.10453	0.506985	0.054546	4948053	0	256	256	722337	722337	192747	192747	19328.3	19328.3	0.882215	11	4779
SRR11307966	mastitis	'f__Enterobacteriaceae'	88	1207	328	2	1203	2	0	0	0	99.9287	0.10453	0.506168	0.0435467	5014771	0	132	132	290349	290349	133233	133233	37990.7	37990.7	0.880236	11	4815
SRR11308019	mastitis	'f__Enterobacteriaceae'	88	1207	328	2	1203	2	0	0	0	99.9287	0.10453	0.505714	0.0439008	5010972	0	162	162	353498	353498	136006	136006	30931.9	30931.9	0.879656	11	4842
SRR3466373	metritis	'f__Enterobacteriaceae'	88	1207	328	2	1203	2	0	0	0	99.9287	0.10453	0.506265	0.0367295	5022062	0	263	263	302217	302217	157182	157182	19095.3	19095.3	0.879677	11	4850
SRR3466362	metritis	'f__Enterobacteriaceae'	88	1207	328	2	1203	2	0	0	0	99.9287	0.10453	0.506219	0.0377055	5027747	0	254	254	434003	434003	176973	176973	19794.3	19794.3	0.879387	11	4860
SRR3466370	metritis	'f__Enterobacteriaceae'	88	1207	328	2	1203	2	0	0	0	99.9287	0.10453	0.507584	0.0471039	5055472	0	283	283	344045	344045	158206	158206	17863.9	17863.9	0.882157	11	4895
ERR3333534	diarrhea	'f__Enterobacteriaceae'	88	1207	328	3	1202	2	0	0	0	99.6239	0.10453	0.507543	0.0448605	5147511	0	185	185	405829	405829	111954	111954	27824.4	27824.4	0.875789	11	4931
ERR3333535	diarrhea	'f__Enterobacteriaceae'	88	1207	328	2	1203	2	0	0	0	99.9287	0.10453	0.50561	0.0486887	5168815	0	160	160	333328	333328	158300	158300	32305.1	32305.1	0.872178	11	4968
SRR17825227	metritis	'f__Enterobacteriaceae'	88	1207	328	2	1203	2	0	0	0	99.9287	0.10453	0.507138	0.0503341	5180509	0	217	217	255759	255759	85952	85952	23873.3	23873.3	0.880473	11	4996
ERR3333536	diarrhea	'f__Enterobacteriaceae'	88	1207	328	2	1203	2	0	0	0	99.9287	0.10453	0.506704	0.0407078	5211602	0	237	237	357776	357776	86692	86692	21989.9	21989.9	0.874797	11	5050
ERR3333487	diarrhea	'f__Enterobacteriaceae'	88	1207	328	2	1203	2	0	0	0	99.9287	0.10453	0.505574	0.0415725	5218269	0	181	181	337363	337363	142297	142297	28830.2	28830.2	0.87219	11	5052
ERR3333489	diarrhea	'f__Enterobacteriaceae'	88	1207	328	2	1203	2	0	0	0	99.9287	0.10453	0.507214	0.0461619	5278933	0	196	196	376706	376706	247391	247391	26933.3	26933.3	0.875762	11	5052
SRR14865723	metritis	'f__Enterobacteriaceae'	88	1207	328	2	1203	2	0	0	0	99.9287	0.10453	0.50522	0.0423156	5264179	0	120	120	744763	744763	143244	143244	43868.2	43868.2	0.880683	11	5053
ERR3333493	diarrhea	'f__Enterobacteriaceae'	88	1207	328	2	1203	2	0	0	0	99.9287	0.10453	0.506276	0.0537649	5379066	0	247	247	436854	436854	209859	209859	21777.6	21777.6	0.87508	11	5187
ERR3333490	diarrhea	'f__Enterobacteriaceae'	134	1173	336	1	1170	2	0	0	0	99.9669	0.0967262	0.507527	0.042506	4878400	0	157	157	347720	347720	114834	114834	31072.6	31072.6	0.876895	11	4656
SRR11307978	mastitis	'f__Enterobacteriaceae'	134	1173	336	1	1170	2	0	0	0	99.9669	0.0868056	0.506575	0.0341667	4878993	0	86	86	486616	486616	293956	293956	56732.5	56732.5	0.883057	11	4534
ERR3333520	diarrhea	'f__Enterobacteriaceae'	134	1173	336	1	1170	2	0	0	0	99.9669	0.0868056	0.506835	0.0383835	5204145	0	151	151	481293	481293	268406	268406	34464.5	34464.5	0.880388	11	4917
ERR3333517	diarrhea	'f__Enterobacteriaceae'	134	1173	336	1	1170	2	0	0	0	99.9669	0.0868056	0.506407	0.0358481	5186672	0	104	104	447239	447239	199247	199247	49871.8	49871.8	0.882461	11	4922
ERR3333516	diarrhea	'f__Enterobacteriaceae'	134	1173	336	1	1170	2	0	0	0	99.9669	0.0868056	0.505458	0.0442499	5209329	0	190	190	395448	395448	166557	166557	27417.5	27417.5	0.880681	11	4965
ERR3333522	diarrhea	'f__Enterobacteriaceae'	134	1173	336	1	1170	2	0	0	0	99.9669	0.0868056	0.504454	0.0424405	5272979	0	142	142	434294	434294	223225	223225	37133.7	37133.7	0.880222	11	5003
ERR3333518	diarrhea	'f__Enterobacteriaceae'	134	1173	336	1	1170	2	0	0	0	99.9669	0.0868056	0.504236	0.0386373	5438344	0	192	192	420683	420683	149840	149840	28324.7	28324.7	0.877784	11	5215
ERR3333526	diarrhea	'f__Enterobacteriaceae'	134	1173	336	1	1170	2	0	0	0	99.9669	0.0797194	0.505025	0.0457872	5195814	0	159	159	590020	590020	206625	206625	32678.1	32678.1	0.878656	11	4939
SRR11308015	mastitis	'f__Enterobacteriaceae'	134	1173	336	1	1170	2	0	0	0	99.9669	0.0744048	0.50717	0.0362748	4792724	0	162	162	347139	347139	103987	103987	29584.7	29584.7	0.877133	11	4499
SRR11308008	mastitis	'f__Enterobacteriaceae'	134	1173	336	1	1170	2	0	0	0	99.9669	0.0744048	0.505538	0.0467345	4740360	0	189	189	294936	294936	94078	94078	25081.3	25081.3	0.874019	11	4537
SRR11308009	mastitis	'f__Enterobacteriaceae'	134	1173	336	1	1170	2	0	0	0	99.9669	0.0744048	0.508028	0.0406521	4836155	0	116	116	402929	402929	171695	171695	41691	41691	0.882342	11	4581
ERR3333532	diarrhea	'f__Enterobacteriaceae'	134	1173	336	0	1171	2	0	0	0	100	0.0744048	0.506991	0.0423422	5142313	0	187	187	558735	558735	170322	170322	27499	27499	0.873592	11	4990
ERR3333515	diarrhea	'f__Enterobacteriaceae'	134	1173	336	1	1170	2	0	0	0	99.9669	0.0744048	0.50698	0.0440992	5263476	0	260	260	246728	246728	112287	112287	20244.1	20244.1	0.873491	11	5101
SRR14865724	metritis	'f__Enterobacteriaceae'	134	1173	336	1	1170	2	0	0	0	99.9669	0.0744048	0.503915	0.038518	5305483	0	80	80	1452086	1452086	269598	269598	66318.5	66318.5	0.881478	11	5120
ERR3333513	diarrhea	'f__Enterobacteriaceae'	134	1173	336	2	1169	2	0	0	0	99.9074	0.0744048	0.50674	0.048411	5379624	0	307	307	159859	159859	84393	84393	17523.2	17523.2	0.874484	11	5335
ERR3333504	diarrhea	'f__Enterobacteriaceae'	134	1173	336	1	1171	1	0	0	0	99.9669	0.0372024	0.506785	0.0317822	4763039	0	57	57	764079	764079	507548	507548	83562.1	83562.1	0.887329	11	4305
SRR11307979	mastitis	'f__Enterobacteriaceae'	134	1173	336	1	1171	1	0	0	0	99.9669	0.0372024	0.505114	0.046081	4843817	0	147	147	426062	426062	125105	125105	32951.1	32951.1	0.875347	11	4614
SRR3466376	metritis	'f__Enterobacteriaceae'	134	1173	336	1	1171	1	0	0	0	99.9669	0.0372024	0.506621	0.0507767	4862044	0	201	201	459933	459933	175078	175078	24189.3	24189.3	0.884118	11	4618
SRR3103365	metritis	'f__Enterobacteriaceae'	134	1173	336	1	1171	1	0	0	0	99.9669	0.0372024	0.508285	0.0532547	4983178	0	302	302	110330	110330	39016	39016	16500.6	16500.6	0.888317	11	4664
SRR14865726	metritis	'f__Enterobacteriaceae'	134	1173	336	1	1171	1	0	0	0	99.9669	0.0372024	0.505465	0.0395491	4995579	0	63	63	625510	625510	259074	259074	79294.9	79294.9	0.876729	11	4673
SRR11307971	mastitis	'f__Enterobacteriaceae'	134	1173	336	1	1171	1	0	0	0	99.9669	0.0372024	0.506211	0.0466698	4911793	0	162	162	550524	550524	203930	203930	30319.7	30319.7	0.877245	11	4681
SRR3103363	metritis	'f__Enterobacteriaceae'	134	1173	336	1	1171	1	0	0	0	99.9669	0.0372024	0.507093	0.0606773	5014472	0	205	205	233248	233248	63761	63761	24460.8	24460.8	0.887426	11	4689
SRR3103364	metritis	'f__Enterobacteriaceae'	134	1173	336	1	1171	1	0	0	0	99.9669	0.0372024	0.506872	0.0649535	5022125	0	175	175	310969	310969	90207	90207	28697.9	28697.9	0.887731	11	4689
SRR3103366	metritis	'f__Enterobacteriaceae'	134	1173	336	1	1171	1	0	0	0	99.9669	0.0372024	0.507354	0.0629835	5006793	0	239	239	221436	221436	51213	51213	20948.9	20948.9	0.887897	11	4692
SRR11307986	mastitis	'f__Enterobacteriaceae'	134	1173	336	1	1171	1	0	0	0	99.9669	0.0372024	0.505228	0.0449907	4957868	0	170	170	375881	375881	116282	116282	29163.9	29163.9	0.875948	11	4805
ERR3333519	diarrhea	'f__Enterobacteriaceae'	134	1173	336	1	1171	1	0	0	0	99.9669	0.0372024	0.506601	0.0440756	5067657	0	155	155	557793	557793	255661	255661	32694.6	32694.6	0.881334	11	4808
ERR3333495	diarrhea	'f__Enterobacteriaceae'	134	1173	336	2	1170	1	0	0	0	99.6693	0.0372024	0.507294	0.0453702	5002847	0	211	211	406675	406675	150137	150137	23710.2	23710.2	0.873978	11	4813
SRR11307973	mastitis	'f__Enterobacteriaceae'	134	1173	336	1	1171	1	0	0	0	99.9669	0.0372024	0.504771	0.0366035	5106647	0	71	71	536632	536632	259598	259598	71924.6	71924.6	0.882646	11	4842
ERR3333491	diarrhea	'f__Enterobacteriaceae'	134	1173	336	1	1171	1	0	0	0	99.9669	0.0372024	0.507081	0.0463262	5119817	0	152	152	516316	516316	241122	241122	33683	33683	0.875806	11	4893
SRR11307969	mastitis	'f__Enterobacteriaceae'	134	1173	336	1	1171	1	0	0	0	99.9669	0.0372024	0.5057	0.0370362	5128697	0	228	228	345332	345332	96242	96242	22494.3	22494.3	0.875401	11	5024
SRR11307965	mastitis	'f__Enterobacteriaceae'	134	1173	336	1	1171	1	0	0	0	99.9669	0.0372024	0.505665	0.0376983	5133527	0	214	214	345332	345332	93746	93746	23988.4	23988.4	0.875522	11	5024
SRR11307967	mastitis	'f__Enterobacteriaceae'	134	1173	336	1	1171	1	0	0	0	99.9669	0.0372024	0.505717	0.0372021	5128528	0	228	228	345222	345222	96544	96544	22493.5	22493.5	0.875636	11	5031
SRR11307999	mastitis	'f__Enterobacteriaceae'	134	1173	336	1	1171	1	0	0	0	99.9669	0.0372024	0.505164	0.0483162	5301746	0	246	246	561149	561149	138673	138673	21551.8	21551.8	0.875964	11	5179
ERR3333488	diarrhea	'f__Enterobacteriaceae'	134	1173	336	1	1171	1	0	0	0	99.9669	0.0372024	0.504919	0.0439768	5452611	0	181	181	597824	597824	223427	223427	30124.9	30124.9	0.877299	11	5237

## Sheet: ST3
Supplementary Table S3. Pan-GWAS analysis for the clinical groups of diarrhea and mastitis (only significant results are displayed)
disease	Gene	Non-unique Gene name	Annotation	Number_pos_present_in	Number_neg_present_in	Number_pos_not_present_in	Number_neg_not_present_in	Sensitivity	Specificity	Odds_ratio	Naive_p	Bonferroni_p	Benjamini_H_p	Max_Pairwise_comparisons	Max_supporting_pairs	Max_opposing_pairs	Best_pairwise_comp_p	Worst_pairwise_comp_p
diarrhea	tufB		Elongation factor Tu 2	49	65	0	155	100	70.4545	inf	2.85452e-22	9.85351e-18	9.85351e-18	30	30	0	1.86265e-09	1.86265e-09
diarrhea	merP		Mercuric transport protein periplasmic component	32	9	17	211	65.3061	95.9091	44.1307	3.73997e-21	1.291e-16	4.30333e-17	21	20	3	2.09808e-05	0.00148964
diarrhea	merT		Mercuric transport protein MerT	32	9	17	211	65.3061	95.9091	44.1307	3.73997e-21	1.291e-16	4.30333e-17	21	20	3	2.09808e-05	0.00148964
diarrhea	group_11305		putative signaling protein	31	9	18	211	63.2653	95.9091	40.3765	3.7212e-20	1.28452e-15	2.56904e-16	21	20	3	2.09808e-05	0.00148964
diarrhea	group_24504		ISL3 family transposase ISStma11	31	9	18	211	63.2653	95.9091	40.3765	3.7212e-20	1.28452e-15	2.56904e-16	21	20	3	2.09808e-05	0.00148964
diarrhea	cfaD		CFA/I fimbrial subunit D	24	1	25	219	48.9796	99.5455	210.24	1.23521e-19	4.26382e-15	6.09117e-16	12	12	1	0.000488281	0.00634766
diarrhea	group_24556		hypothetical protein	24	1	25	219	48.9796	99.5455	210.24	1.23521e-19	4.26382e-15	6.09117e-16	12	12	1	0.000488281	0.00634766
diarrhea	merA		Mercuric reductase	30	9	19	211	61.2245	95.9091	37.0175	3.49867e-19	1.20771e-14	1.1719e-15	20	19	3	4.00543e-05	0.00257683
diarrhea	merC		Mercuric transport protein MerC	30	9	19	211	61.2245	95.9091	37.0175	3.49867e-19	1.20771e-14	1.1719e-15	20	19	3	4.00543e-05	0.00257683
diarrhea	group_16078		putative protein	28	6	21	214	57.1429	97.2727	47.5556	3.73443e-19	1.28909e-14	1.1719e-15	16	15	4	0.000518799	0.0768127
diarrhea	group_24530		hypothetical protein	28	6	21	214	57.1429	97.2727	47.5556	3.73443e-19	1.28909e-14	1.1719e-15	17	15	4	0.00234985	0.0490417
diarrhea	hemR_2		Hemin receptor	27	5	22	215	55.102	97.7273	52.7727	6.59856e-19	2.27776e-14	1.89813e-15	16	15	3	0.000518799	0.0212708
diarrhea	group_24532		hypothetical protein	28	7	21	213	57.1429	96.8182	40.5714	1.70637e-18	5.89023e-14	4.53095e-15	18	15	5	0.00753784	0.0962524
diarrhea	group_8673		hypothetical protein	26	6	23	214	53.0612	97.2727	40.3188	2.79145e-17	9.6358e-13	6.88271e-14	15	14	4	0.000976562	0.118469
diarrhea	group_24558		P fimbrial regulatory protein KS71A	21	1	28	219	42.8571	99.5455	164.25	8.24255e-17	2.84525e-12	1.77828e-13	11	11	1	0.000976562	0.0117188
diarrhea	group_9814		IS1 family transposase ISEc30	21	1	28	219	42.8571	99.5455	164.25	8.24255e-17	2.84525e-12	1.77828e-13	11	11	1	0.000976562	0.0117188
diarrhea	group_24547		CS3 fimbrial subunit A	23	3	26	217	46.9388	98.6364	63.9872	9.76848e-17	3.37198e-12	1.87332e-13	12	12	2	0.000488281	0.0385742
diarrhea	group_30202		hypothetical protein	23	3	26	217	46.9388	98.6364	63.9872	9.76848e-17	3.37198e-12	1.87332e-13	12	12	2	0.000488281	0.0385742
diarrhea	group_10763		hypothetical protein	22	2	27	218	44.898	99.0909	88.8148	1.04874e-16	3.62014e-12	1.90534e-13	13	13	1	0.000244141	0.00341797
diarrhea	group_12427		hypothetical protein	26	7	23	213	53.0612	96.8182	34.3975	1.19322e-16	4.11887e-12	2.05943e-13	16	14	5	0.00418091	0.210114
diarrhea	group_11307		hypothetical protein	24	5	25	215	48.9796	97.7273	41.28	3.8688e-16	1.33547e-11	6.35938e-13	15	14	3	0.000976562	0.0351562
diarrhea	caf1A_2		F1 capsule-anchoring protein	23	4	26	216	46.9388	98.1818	47.7692	5.91839e-16	2.04297e-11	8.88248e-13	12	12	3	0.000488281	0.145996
diarrhea	caf1M_2		Chaperone protein caf1M	23	4	26	216	46.9388	98.1818	47.7692	5.91839e-16	2.04297e-11	8.88248e-13	12	12	3	0.000488281	0.145996
diarrhea	group_16062		hypothetical protein	21	2	28	218	42.8571	99.0909	81.75	8.4537e-16	2.91813e-11	1.08079e-12	15	13	2	0.00738525	0.00738525
diarrhea	group_24520		hypothetical protein	21	2	28	218	42.8571	99.0909	81.75	8.4537e-16	2.91813e-11	1.08079e-12	11	11	2	0.000976562	0.0654297
diarrhea	faeG		K88 fimbrial protein AB	21	2	28	218	42.8571	99.0909	81.75	8.4537e-16	2.91813e-11	1.08079e-12	11	11	2	0.000976562	0.0654297
diarrhea	group_24522		hypothetical protein	21	2	28	218	42.8571	99.0909	81.75	8.4537e-16	2.91813e-11	1.08079e-12	11	11	2	0.000976562	0.0654297
diarrhea	group_24508		hypothetical protein	26	9	23	211	53.0612	95.9091	26.5024	1.61941e-15	5.59005e-11	1.99645e-12	21	18	5	0.00148964	0.0266037
diarrhea	group_11308		hypothetical protein	24	6	25	214	48.9796	97.2727	34.24	1.74131e-15	6.01082e-11	2.07269e-12	16	14	4	0.00418091	0.0768127
diarrhea	mntB_2		Manganese transport system membrane protein MntB	39	43	10	177	79.5918	80.4545	16.0535	2.60582e-15	8.99504e-11	2.99835e-12	19	14	8	0.0635681	0.647606
diarrhea	sepA		Serine protease SepA autotransporter	22	4	27	216	44.898	98.1818	44	4.54508e-15	1.56891e-10	4.90286e-12	12	12	3	0.000488281	0.145996
diarrhea	group_24541		hypothetical protein	22	4	27	216	44.898	98.1818	44	4.54508e-15	1.56891e-10	4.90286e-12	12	12	3	0.000488281	0.145996
diarrhea	group_5161		hypothetical protein	26	10	23	210	53.0612	95.4545	23.7391	5.27967e-15	1.82249e-10	5.52269e-12	22	16	9	0.0524788	0.523467
diarrhea	iucD		L-lysine N6-monooxygenase	30	18	19	202	61.2245	91.8182	17.7193	5.63689e-15	1.9458e-10	5.55943e-12	20	16	7	0.0118179	0.263176
diarrhea	iutA		Ferric aerobactin receptor	30	18	19	202	61.2245	91.8182	17.7193	5.63689e-15	1.9458e-10	5.55943e-12	20	16	7	0.0118179	0.263176
diarrhea	group_12460		hypothetical protein	24	7	25	213	48.9796	96.8182	29.2114	6.93881e-15	2.39521e-10	6.14156e-12	18	14	6	0.0308838	0.237885
diarrhea	caf1M_1		Chaperone protein caf1M	24	7	25	213	48.9796	96.8182	29.2114	6.93881e-15	2.39521e-10	6.14156e-12	18	14	6	0.0308838	0.237885
diarrhea	afaD		Protein AfaD	24	7	25	213	48.9796	96.8182	29.2114	6.93881e-15	2.39521e-10	6.14156e-12	18	14	6	0.0308838	0.237885
diarrhea	group_7254		hypothetical protein	24	7	25	213	48.9796	96.8182	29.2114	6.93881e-15	2.39521e-10	6.14156e-12	17	14	5	0.0127258	0.143463
diarrhea	iucA		N(2)-citryl-N(6)-acetyl-N(6)-hydroxylysine synthase	30	19	19	201	61.2245	91.3636	16.7036	1.33334e-14	4.60254e-10	1.15064e-11	21	16	8	0.0266037	0.38331
diarrhea	group_7317		Tn3 family transposase TnAs3	26	11	23	209	53.0612	95	21.4783	1.60762e-14	5.54935e-10	1.3535e-11	21	17	5	0.00719738	0.0266037
diarrhea	iucB		N(6)-hydroxylysine O-acetyltransferase	29	17	20	203	59.1837	92.2727	17.3147	1.64729e-14	5.68629e-10	1.35388e-11	21	16	8	0.0266037	0.38331
diarrhea	mntB_1		Manganese transport system ATP-binding protein MntB	38	43	11	177	77.551	80.4545	14.2199	2.13549e-14	7.3715e-10	1.7143e-11	20	14	9	0.115318	0.823803
diarrhea	group_926		IS66 family transposase ISEc43	22	5	27	215	44.898	97.7273	35.037	2.19393e-14	7.57323e-10	1.72119e-11	13	12	4	0.00341797	0.266846
diarrhea	faeE		Chaperone protein FaeE	24	8	25	212	48.9796	96.3636	25.44	2.49635e-14	8.61717e-10	1.8733e-11	18	14	6	0.0308838	0.237885
diarrhea	yraJ_2		Outer membrane usher protein YraJ	24	8	25	212	48.9796	96.3636	25.44	2.49635e-14	8.61717e-10	1.8733e-11	18	14	6	0.0308838	0.237885
diarrhea	eno_2		Enolase	29	18	20	202	59.1837	91.8182	16.2722	3.93009e-14	1.35663e-09	2.82631e-11	20	16	7	0.0118179	0.263176
diarrhea	iucC		Aerobactin synthase	29	18	20	202	59.1837	91.8182	16.2722	3.93009e-14	1.35663e-09	2.82631e-11	20	16	7	0.0118179	0.263176
diarrhea	group_3632		IS3 family transposase IS600	18	1	31	219	36.7347	99.5455	127.161	4.08137e-14	1.40885e-09	2.8752e-11	12	12	1	0.000488281	0.00634766
diarrhea	group_2806		hypothetical protein	20	3	29	217	40.8163	98.6364	49.8851	4.48155e-14	1.54699e-09	3.09397e-11	14	12	3	0.0129395	0.057373
diarrhea	crcB_2		Putative fluoride ion transporter CrcB	29	19	20	201	59.1837	91.3636	15.3395	9.06829e-14	3.13028e-09	5.8478e-11	21	16	8	0.0266037	0.38331
diarrhea	group_23249		hypothetical protein	29	19	20	201	59.1837	91.3636	15.3395	9.06829e-14	3.13028e-09	5.8478e-11	21	16	8	0.0266037	0.38331
diarrhea	papB		Major pilu subunit operon regulatory protein PapB	22	6	27	214	44.898	97.2727	29.0617	9.14804e-14	3.15781e-09	5.8478e-11	14	12	4	0.0129395	0.179565
diarrhea	group_5163		hypothetical protein	22	6	27	214	44.898	97.2727	29.0617	9.14804e-14	3.15781e-09	5.8478e-11	16	13	3	0.0212708	0.0212708
diarrhea	umuC_2		Protein UmuC	27	15	22	205	55.102	93.1818	16.7727	1.24533e-13	4.29876e-09	7.81593e-11	20	15	7	0.0413895	0.263176
diarrhea	group_24507		hypothetical protein	23	8	26	212	46.9388	96.3636	23.4423	1.71934e-13	5.93501e-09	1.05982e-10	19	16	4	0.00442505	0.0192108
diarrhea	mntB_3		Manganese transport system membrane protein MntB	29	20	20	200	59.1837	90.9091	14.5	2.0284e-13	7.00182e-09	1.22839e-10	21	16	9	0.0266037	0.663624
diarrhea	group_23247		hypothetical protein	28	18	21	202	57.1429	91.8182	14.963	2.58885e-13	8.93644e-09	1.54077e-10	19	15	7	0.0192108	0.359283
diarrhea	espP		Serine protease EspP	21	6	28	214	42.8571	97.2727	26.75	6.22973e-13	2.15044e-08	3.64481e-10	14	12	5	0.0129395	0.42395
diarrhea	group_10471	repB	RepFIB replication protein A	31	27	18	193	63.2653	87.7273	12.3107	8.15579e-13	2.8153e-08	4.69216e-10	24	17	10	0.0639147	0.541256
diarrhea	bla		Beta-lactamase TEM	29	22	20	198	59.1837	90	13.05	9.3207e-13	3.21741e-08	5.27445e-10	27	17	13	0.247789	1
diarrhea	group_16068		hypothetical protein	19	4	30	216	38.7755	98.1818	34.2	1.63507e-12	5.6441e-08	8.95888e-10	14	13	2	0.00183105	0.0129395
diarrhea	group_24509		IS21 family transposase IS1326	19	4	30	216	38.7755	98.1818	34.2	1.63507e-12	5.6441e-08	8.95888e-10	14	13	2	0.00183105	0.0129395
diarrhea	group_923		IS66 family transposase ISEc43	18	3	31	217	36.7347	98.6364	42	2.2245e-12	7.67874e-08	1.1998e-09	14	12	3	0.0129395	0.057373
diarrhea	group_9468		hypothetical protein	20	6	29	214	40.8163	97.2727	24.5977	4.07258e-12	1.40581e-07	2.16279e-09	18	15	5	0.00753784	0.0962524
diarrhea	group_11099		hypothetical protein	19	5	30	215	38.7755	97.7273	27.2333	6.94109e-12	2.39599e-07	3.63029e-09	14	12	3	0.0129395	0.057373
diarrhea	group_2158		hypothetical protein	0	99	49	121	0	55	0	9.62728e-12	3.32324e-07	4.96006e-09	16	0	16	3.05176e-05	3.05176e-05
diarrhea	group_1485		IS66 family transposase IS679	20	7	29	213	40.8163	96.8182	20.9852	1.39286e-11	4.80801e-07	7.07061e-09	15	11	6	0.118469	0.607239
diarrhea	flmC		Protein FlmC	2	116	47	104	4.08163	47.2727	0.0381511	1.58771e-11	5.48062e-07	7.94293e-09	20	2	18	0.000402451	0.000402451
diarrhea	group_1334		IS66 family transposase ISEc8	16	2	33	218	32.6531	99.0909	52.8485	1.72855e-11	5.96678e-07	8.40392e-09	11	9	2	0.0654297	0.0654297
diarrhea	group_9873		hypothetical protein	16	2	33	218	32.6531	99.0909	52.8485	1.72855e-11	5.96678e-07	8.40392e-09	13	11	2	0.0224609	0.0224609
diarrhea	group_4513		hypothetical protein	21	9	28	211	42.8571	95.9091	17.5833	2.11885e-11	7.31406e-07	1.00193e-08	16	12	8	0.0768127	1
diarrhea	group_9557	pagN	Outer membrane protein PagN	21	9	28	211	42.8571	95.9091	17.5833	2.11885e-11	7.31406e-07	1.00193e-08	19	15	5	0.0192108	0.0635681
diarrhea	cat		Chloramphenicol acetyltransferase	19	6	30	214	38.7755	97.2727	22.5889	2.55663e-11	8.82523e-07	1.1926e-08	15	12	3	0.0351562	0.0351562
diarrhea	caeA		Carboxylesterase A	5	134	44	86	10.2041	39.0909	0.0729308	2.76195e-11	9.53396e-07	1.27119e-08	20	5	16	0.0118179	0.0413895
diarrhea	group_3870		IS5 family transposase IS903	25	18	24	202	51.0204	91.8182	11.6898	5.33883e-11	1.84291e-06	2.42488e-08	24	15	11	0.307456	0.83882
diarrhea	group_29424		hypothetical protein	13	0	36	220	26.5306	100	inf	5.68482e-11	1.96234e-06	2.5485e-08	7	7	0	0.015625	0.015625
diarrhea	group_11306		hypothetical protein	17	4	32	216	34.6939	98.1818	28.6875	6.85956e-11	2.36785e-06	3.03571e-08	13	12	2	0.00341797	0.0224609
diarrhea	ompP		Outer membrane protease OmpP	5	133	44	87	10.2041	39.5455	0.0743336	7.06742e-11	2.4396e-06	3.04969e-08	20	5	16	0.0118179	0.0413895
diarrhea	group_12259		hypothetical protein	0	93	49	127	0	57.7273	0	7.06785e-11	2.43975e-06	3.04969e-08	16	0	16	3.05176e-05	3.05176e-05
diarrhea	group_10843		hypothetical protein	19	7	30	213	38.7755	96.8182	19.2714	8.39064e-11	2.89636e-06	3.53215e-08	15	12	5	0.0351562	0.301758
diarrhea	caf1A_1		F1 capsule-anchoring protein	19	7	30	213	38.7755	96.8182	19.2714	8.39064e-11	2.89636e-06	3.53215e-08	15	10	6	0.301758	0.607239
diarrhea	group_12818	ltxB	Leukotoxin export ATP-binding protein LtxB	15	2	34	218	30.6122	99.0909	48.0882	1.14072e-10	3.93765e-06	4.68768e-08	11	9	2	0.0654297	0.0654297
diarrhea	group_2956		Tn3 family transposase ISEc63	15	2	34	218	30.6122	99.0909	48.0882	1.14072e-10	3.93765e-06	4.68768e-08	8	8	2	0.0078125	0.289062
diarrhea	group_23244	emrE	Multidrug transporter EmrE	20	9	29	211	40.8163	95.9091	16.1686	1.23333e-10	4.25732e-06	4.95037e-08	14	13	3	0.00183105	0.057373
diarrhea	group_23245	folP_2	Dihydropteroate synthase	20	9	29	211	40.8163	95.9091	16.1686	1.23333e-10	4.25732e-06	4.95037e-08	14	13	3	0.00183105	0.057373
diarrhea	pdeL_2		Cyclic di-GMP phosphodiesterase PdeL	0	92	49	128	0	58.1818	0	1.44323e-10	4.98189e-06	5.59763e-08	16	0	16	3.05176e-05	3.05176e-05
diarrhea	group_17353		hypothetical protein	0	92	49	128	0	58.1818	0	1.44323e-10	4.98189e-06	5.59763e-08	16	0	16	3.05176e-05	3.05176e-05
diarrhea	group_17372		hypothetical protein	0	92	49	128	0	58.1818	0	1.44323e-10	4.98189e-06	5.59763e-08	16	0	16	3.05176e-05	3.05176e-05
diarrhea	group_9575	ltrA	hypothetical protein	18	6	31	214	36.7347	97.2727	20.7097	1.5414e-10	5.32077e-06	5.91197e-08	17	11	6	0.332306	0.332306
diarrhea	neo_2		Aminoglycoside 3'-phosphotransferase	22	13	27	207	44.898	94.0909	12.9744	1.60962e-10	5.55623e-06	6.10575e-08	20	15	8	0.0413895	0.503445
diarrhea	dinJ		Antitoxin DinJ	19	187	30	33	38.7755	15	0.111765	1.74071e-10	6.00875e-06	6.53125e-08	10	6	5	0.753906	1
diarrhea	repB		RepFIB replication protein A	6	135	43	85	12.2449	38.6364	0.0878553	2.39261e-10	8.25905e-06	8.8807e-08	25	5	21	0.000910521	0.00407732
diarrhea	group_9841		hypothetical protein	19	8	30	212	38.7755	96.3636	16.7833	2.50104e-10	8.63333e-06	9.18439e-08	16	13	4	0.0212708	0.0768127
diarrhea	group_17354		hypothetical protein	0	89	49	131	0	59.5455	0	3.60276e-10	1.24364e-05	1.26902e-07	16	0	16	3.05176e-05	3.05176e-05
diarrhea	group_17355		hypothetical protein	0	89	49	131	0	59.5455	0	3.60276e-10	1.24364e-05	1.26902e-07	16	0	16	3.05176e-05	3.05176e-05
diarrhea	group_17371		hypothetical protein	0	89	49	131	0	59.5455	0	3.60276e-10	1.24364e-05	1.26902e-07	16	0	16	3.05176e-05	3.05176e-05
diarrhea	group_5802		5S ribosomal RNA	0	89	49	131	0	59.5455	0	3.60276e-10	1.24364e-05	1.26902e-07	22	0	22	4.76837e-07	4.76837e-07
diarrhea	group_12116		hypothetical protein	0	88	49	132	0	60	0	3.9103e-10	1.3498e-05	1.3498e-07	16	0	16	3.05176e-05	3.05176e-05
diarrhea	group_14318		hypothetical protein	0	88	49	132	0	60	0	3.9103e-10	1.3498e-05	1.3498e-07	16	0	16	3.05176e-05	3.05176e-05
diarrhea	ant1		Streptomycin 3''-adenylyltransferase	16	4	33	216	32.6531	98.1818	26.1818	4.20276e-10	1.45075e-05	1.43639e-07	12	11	2	0.00634766	0.0385742
diarrhea	ydfO_3		putative protein YdfO	0	87	49	133	0	60.4545	0	4.69001e-10	1.61895e-05	1.53517e-07	15	0	15	6.10352e-05	6.10352e-05
diarrhea	group_17364		hypothetical protein	1	98	48	122	2.04082	55.4545	0.0259354	4.74867e-10	1.6392e-05	1.53517e-07	15	1	14	0.000976562	0.000976562
diarrhea	group_1062		hypothetical protein	28	29	21	191	57.1429	86.8182	8.78161	4.75447e-10	1.64119e-05	1.53517e-07	29	21	11	0.0241195	0.264931
diarrhea	group_15397		hypothetical protein	18	7	31	213	36.7347	96.8182	17.6682	4.84759e-10	1.67334e-05	1.53517e-07	17	10	7	0.629059	0.629059
diarrhea	group_15399		hypothetical protein	18	7	31	213	36.7347	96.8182	17.6682	4.84759e-10	1.67334e-05	1.53517e-07	17	10	7	0.629059	0.629059
diarrhea	group_15400		hypothetical protein	18	7	31	213	36.7347	96.8182	17.6682	4.84759e-10	1.67334e-05	1.53517e-07	17	10	7	0.629059	0.629059
diarrhea	group_21034		hypothetical protein	18	7	31	213	36.7347	96.8182	17.6682	4.84759e-10	1.67334e-05	1.53517e-07	17	10	7	0.629059	0.629059
diarrhea	repA		Regulatory protein RepA	18	7	31	213	36.7347	96.8182	17.6682	4.84759e-10	1.67334e-05	1.53517e-07	14	12	3	0.0129395	0.057373
diarrhea	group_15370		hypothetical protein	30	35	19	185	61.2245	84.0909	8.34586	5.05461e-10	1.7448e-05	1.57189e-07	28	18	12	0.184933	0.571588
diarrhea	neo		Aminoglycoside 3'-phosphotransferase	30	35	19	185	61.2245	84.0909	8.34586	5.05461e-10	1.7448e-05	1.57189e-07	28	18	12	0.184933	0.571588
diarrhea	group_11888		hypothetical protein	8	143	41	77	16.3265	35	0.105066	5.65931e-10	1.95354e-05	1.72879e-07	12	5	9	0.145996	0.774414
diarrhea	group_14023		hypothetical protein	8	143	41	77	16.3265	35	0.105066	5.65931e-10	1.95354e-05	1.72879e-07	12	5	9	0.145996	0.774414
diarrhea	group_2658		IS30 family transposase IS30	15	3	34	217	30.6122	98.6364	31.9118	5.98004e-10	2.06425e-05	1.795e-07	14	12	3	0.0129395	0.057373
diarrhea	recD_2		RecBCD enzyme subunit RecD	15	3	34	217	30.6122	98.6364	31.9118	5.98004e-10	2.06425e-05	1.795e-07	13	10	3	0.0922852	0.0922852
diarrhea	group_11095		hypothetical protein	13	1	36	219	26.5306	99.5455	79.0833	6.91949e-10	2.38854e-05	2.04149e-07	9	8	1	0.0390625	0.0390625
diarrhea	group_16536		hypothetical protein	13	1	36	219	26.5306	99.5455	79.0833	6.91949e-10	2.38854e-05	2.04149e-07	7	7	1	0.015625	0.125
diarrhea	group_5847		hypothetical protein	8	141	41	79	16.3265	35.9091	0.109324	8.1596e-10	2.81661e-05	2.38696e-07	13	5	9	0.266846	0.581055
diarrhea	fecR		Protein FecR	43	90	6	130	87.7551	59.0909	10.3519	1.02439e-09	3.53608e-05	2.94674e-07	19	14	6	0.0635681	0.167068
diarrhea	fecI		putative RNA polymerase sigma factor FecI	43	90	6	130	87.7551	59.0909	10.3519	1.02439e-09	3.53608e-05	2.94674e-07	19	14	6	0.0635681	0.167068
diarrhea	group_14126		hypothetical protein	10	150	39	70	20.4082	31.8182	0.119658	1.13663e-09	3.92352e-05	3.24258e-07	10	4	9	0.0214844	0.753906
diarrhea	group_12459		hypothetical protein	35	54	14	166	71.4286	75.4545	7.68519	1.35754e-09	4.6861e-05	3.84106e-07	25	19	9	0.0146333	0.229523
diarrhea	group_18574		hypothetical protein	18	8	31	212	36.7347	96.3636	15.3871	1.38668e-09	4.78667e-05	3.84239e-07	17	13	6	0.0490417	0.332306
diarrhea	group_9254		putative periplasmic iron-binding protein	30	37	19	183	61.2245	83.1818	7.80939	1.3914e-09	4.80298e-05	3.84239e-07	23	15	11	0.21004	1
diarrhea	yafQ		mRNA interferase toxin YafQ	19	183	30	37	38.7755	16.8182	0.128051	1.3914e-09	4.80298e-05	3.84239e-07	10	7	4	0.34375	0.753906
diarrhea	group_17123		hypothetical protein	10	149	39	71	20.4082	32.2727	0.122182	1.44671e-09	4.99389e-05	3.9634e-07	10	4	9	0.0214844	0.753906
diarrhea	xcpW		Type II secretion system protein J	40	76	9	144	81.6327	65.4545	8.42105	1.84514e-09	6.36923e-05	5.01514e-07	23	20	7	0.000488281	0.0931396
diarrhea	group_11129		hypothetical protein	20	12	29	208	40.8163	94.5455	11.954	1.92773e-09	6.65433e-05	5.15839e-07	20	12	9	0.503445	0.823803
diarrhea	group_12883		hypothetical protein	20	12	29	208	40.8163	94.5455	11.954	1.92773e-09	6.65433e-05	5.15839e-07	20	12	9	0.503445	0.823803
diarrhea	group_17373		IS66 family transposase IS679	0	83	49	137	0	62.2727	0	2.08014e-09	7.18044e-05	5.48125e-07	15	0	15	6.10352e-05	6.10352e-05
diarrhea	group_17431		hypothetical protein	0	83	49	137	0	62.2727	0	2.08014e-09	7.18044e-05	5.48125e-07	15	0	15	6.10352e-05	6.10352e-05
diarrhea	group_1120		IS3 family transposase IS629	11	0	38	220	22.449	100	inf	2.68092e-09	9.25427e-05	7.01081e-07	9	9	0	0.00390625	0.00390625
diarrhea	fecA		Fe(3+) dicitrate transport protein FecA	43	92	6	128	87.7551	58.1818	9.97101	2.73766e-09	9.45012e-05	7.10536e-07	20	14	6	0.115318	0.115318
diarrhea	group_14319		hypothetical protein	1	93	48	127	2.04082	57.7273	0.0284498	2.80738e-09	9.69081e-05	7.23195e-07	16	1	16	3.05176e-05	0.000518799
diarrhea	group_10423		IS481 family transposase ISErsp1	9	142	40	78	18.3673	35.4545	0.123592	3.08376e-09	0.000106448	7.88506e-07	18	7	12	0.237885	0.480682
diarrhea	group_12248		hypothetical protein	18	9	31	211	36.7347	95.9091	13.6129	3.65983e-09	0.000126334	9.08875e-07	16	10	8	0.454498	1
diarrhea	group_15878	vapC_2	tRNA(fMet)-specific endonuclease VapC	18	9	31	211	36.7347	95.9091	13.6129	3.65983e-09	0.000126334	9.08875e-07	15	13	4	0.00738525	0.118469
diarrhea	group_23288		hypothetical protein	18	9	31	211	36.7347	95.9091	13.6129	3.65983e-09	0.000126334	9.08875e-07	15	13	4	0.00738525	0.118469
diarrhea	group_23289		hypothetical protein	18	9	31	211	36.7347	95.9091	13.6129	3.65983e-09	0.000126334	9.08875e-07	15	13	4	0.00738525	0.118469
diarrhea	group_15398		hypothetical protein	19	11	30	209	38.7755	95	12.0333	4.22767e-09	0.000145935	1.02771e-06	20	11	9	0.823803	0.823803
diarrhea	group_15401		hypothetical protein	19	11	30	209	38.7755	95	12.0333	4.22767e-09	0.000145935	1.02771e-06	20	11	9	0.823803	0.823803
diarrhea	group_6627		hypothetical protein	19	11	30	209	38.7755	95	12.0333	4.22767e-09	0.000145935	1.02771e-06	20	12	9	0.503445	0.823803
diarrhea	group_29425		hypothetical protein	12	1	37	219	24.4898	99.5455	71.027	4.45106e-09	0.000153646	1.03788e-06	7	7	1	0.015625	0.125
diarrhea	group_29426		hypothetical protein	12	1	37	219	24.4898	99.5455	71.027	4.45106e-09	0.000153646	1.03788e-06	7	7	1	0.015625	0.125
diarrhea	cvaA		Colicin V secretion protein CvaA	13	2	36	218	26.5306	99.0909	39.3611	4.51002e-09	0.000155682	1.03788e-06	10	8	2	0.109375	0.109375
diarrhea	group_1118		IS3 family transposase IS629	13	2	36	218	26.5306	99.0909	39.3611	4.51002e-09	0.000155682	1.03788e-06	11	9	2	0.0654297	0.0654297
diarrhea	mchI		Microcin H47 immunity protein MchI	13	2	36	218	26.5306	99.0909	39.3611	4.51002e-09	0.000155682	1.03788e-06	10	8	2	0.109375	0.109375
diarrhea	group_20530		hypothetical protein	13	2	36	218	26.5306	99.0909	39.3611	4.51002e-09	0.000155682	1.03788e-06	10	8	2	0.109375	0.109375
diarrhea	group_20531		hypothetical protein	13	2	36	218	26.5306	99.0909	39.3611	4.51002e-09	0.000155682	1.03788e-06	10	8	2	0.109375	0.109375
diarrhea	group_20532		hypothetical protein	13	2	36	218	26.5306	99.0909	39.3611	4.51002e-09	0.000155682	1.03788e-06	10	8	2	0.109375	0.109375
diarrhea	group_4035	ompC	Outer membrane porin C	39	74	10	146	79.5918	66.3636	7.69459	4.92276e-09	0.000169929	1.10469e-06	15	10	7	0.301758	1
diarrhea	gadB		Glutamate decarboxylase beta	38	70	11	150	77.551	68.1818	7.4026	4.93767e-09	0.000170443	1.10469e-06	28	24	6	0.000179991	0.00371917
diarrhea	group_18575		hypothetical protein	16	6	33	214	32.6531	97.2727	17.2929	4.96036e-09	0.000171227	1.10469e-06	15	12	5	0.0351562	0.301758
diarrhea	group_23221	papB	Major pilu subunit operon regulatory protein PapB	16	6	33	214	32.6531	97.2727	17.2929	4.96036e-09	0.000171227	1.10469e-06	14	12	4	0.0129395	0.179565
diarrhea	group_9563	mprA_2	Transcriptional repressor MprA	16	6	33	214	32.6531	97.2727	17.2929	4.96036e-09	0.000171227	1.10469e-06	15	12	5	0.0351562	0.301758
diarrhea	group_4278		hypothetical protein	40	79	9	141	81.6327	64.0909	7.93249	6.19087e-09	0.000213703	1.36989e-06	15	10	6	0.301758	0.607239
diarrhea	intA_1		Prophage integrase IntA	29	37	20	183	59.1837	83.1818	7.17162	6.39998e-09	0.000220921	1.40714e-06	24	15	12	0.307456	1
diarrhea	group_16975		hypothetical protein	1	89	48	131	2.04082	59.5455	0.0306648	7.26073e-09	0.000250633	1.57842e-06	16	1	15	0.000518799	0.000518799
diarrhea	fecE		Fe(3+) dicitrate transport ATP-binding protein FecE	41	84	8	136	83.6735	61.8182	8.29762	7.30716e-09	0.000252236	1.57842e-06	19	12	8	0.359283	0.647606
diarrhea	group_10858		hypothetical protein	17	8	32	212	34.6939	96.3636	14.0781	7.36189e-09	0.000254125	1.57842e-06	16	12	6	0.0768127	0.454498
diarrhea	group_9559		hypothetical protein	17	8	32	212	34.6939	96.3636	14.0781	7.36189e-09	0.000254125	1.57842e-06	16	12	6	0.0768127	0.454498
diarrhea	group_13841		hypothetical protein	10	144	39	76	20.4082	34.5455	0.135328	8.16364e-09	0.000281801	1.73951e-06	7	5	5	0.453125	0.453125
diarrhea	group_10883		hypothetical protein	25	26	24	194	51.0204	88.1818	7.77244	9.13069e-09	0.000315182	1.89676e-06	27	17	11	0.247789	0.442068
diarrhea	group_12190		hypothetical protein	25	26	24	194	51.0204	88.1818	7.77244	9.13069e-09	0.000315182	1.89676e-06	23	15	12	0.21004	1
diarrhea	yoaG		Protein YoaG	9	139	40	81	18.3673	36.8182	0.131115	9.17637e-09	0.000316759	1.89676e-06	8	4	5	0.726562	1
diarrhea	group_13914		hypothetical protein	9	139	40	81	18.3673	36.8182	0.131115	9.17637e-09	0.000316759	1.89676e-06	9	4	7	0.179688	1
diarrhea	group_14510	yoaG	Protein YoaG	40	81	9	139	81.6327	63.1818	7.62689	9.17637e-09	0.000316759	1.89676e-06	8	5	4	0.726562	1
diarrhea	ydaY		hypothetical protein	20	14	29	206	40.8163	93.6364	10.1478	9.28723e-09	0.000320586	1.90825e-06	21	12	10	0.663624	1
diarrhea	group_6448		hypothetical protein	19	12	30	208	38.7755	94.5455	10.9778	9.62763e-09	0.000332336	1.94842e-06	20	11	9	0.823803	0.823803
diarrhea	fecB		Fe(3+) dicitrate-binding periplasmic protein	41	86	8	134	83.6735	60.9091	7.98547	9.65206e-09	0.00033318	1.94842e-06	20	12	8	0.503445	0.503445
diarrhea	fecC		Fe(3+) dicitrate transport system permease protein FecC	41	86	8	134	83.6735	60.9091	7.98547	9.65206e-09	0.00033318	1.94842e-06	19	12	8	0.359283	0.647606
diarrhea	folP_2		Dihydropteroate synthase	26	29	23	191	53.0612	86.8182	7.44528	1.03613e-08	0.000357661	2.07942e-06	27	17	14	0.247789	1
diarrhea	group_12901		hypothetical protein	17	173	32	47	34.6939	21.3636	0.144328	1.10397e-08	0.000381081	2.20278e-06	9	5	5	1	1
diarrhea	fecD		Fe(3+) dicitrate transport system permease protein FecD	41	87	8	133	83.6735	60.4545	7.83477	1.2297e-08	0.000424479	2.43954e-06	19	12	8	0.359283	0.647606
diarrhea	group_24510		hypothetical protein	14	4	35	216	28.5714	98.1818	21.6	1.40997e-08	0.000486708	2.74965e-06	11	10	2	0.0117188	0.0654297
diarrhea	group_8671		IS6 family transposase IS26	30	42	19	178	61.2245	80.9091	6.69173	1.4215e-08	0.000490688	2.74965e-06	27	14	16	0.442068	1
diarrhea	papH		PAP fimbrial minor pilin protein	16	7	33	213	32.6531	96.8182	14.7532	1.42585e-08	0.000492188	2.74965e-06	14	12	4	0.0129395	0.179565
diarrhea	group_18683		P fimbrial regulatory protein KS71A	16	7	33	213	32.6531	96.8182	14.7532	1.42585e-08	0.000492188	2.74965e-06	15	12	5	0.0351562	0.301758
diarrhea	group_5578	proQ_2	RNA chaperone ProQ	16	7	33	213	32.6531	96.8182	14.7532	1.42585e-08	0.000492188	2.74965e-06	14	11	6	0.057373	0.790527
diarrhea	group_13905		hypothetical protein	1	88	48	132	2.04082	60	0.03125	1.56324e-08	0.000539616	2.99786e-06	16	1	15	0.000518799	0.000518799
diarrhea	inaA		Protein InaA	24	193	25	27	48.9796	12.2727	0.134301	1.57428e-08	0.000543426	3.00236e-06	9	7	6	0.179688	0.507812
diarrhea	tetA		Tetracycline resistance protein, class C	26	30	23	190	53.0612	86.3636	7.15942	1.73613e-08	0.000599293	3.26903e-06	26	18	9	0.0755187	0.168638
diarrhea	group_16533		hypothetical protein	10	0	39	220	20.4082	100	inf	1.78041e-08	0.000614578	3.26903e-06	7	7	0	0.015625	0.015625
diarrhea	group_16546		hypothetical protein	10	0	39	220	20.4082	100	inf	1.78041e-08	0.000614578	3.26903e-06	9	9	0	0.00390625	0.00390625
diarrhea	group_175		ISAs1 family transposase ISEc1	10	0	39	220	20.4082	100	inf	1.78041e-08	0.000614578	3.26903e-06	4	4	0	0.125	0.125
diarrhea	group_29407	opgE_2	Phosphoethanolamine transferase OpgE	10	0	39	220	20.4082	100	inf	1.78041e-08	0.000614578	3.26903e-06	7	7	0	0.015625	0.015625
diarrhea	group_29408		hypothetical protein	10	0	39	220	20.4082	100	inf	1.78041e-08	0.000614578	3.26903e-06	7	7	0	0.015625	0.015625
diarrhea	group_29430		hypothetical protein	10	0	39	220	20.4082	100	inf	1.78041e-08	0.000614578	3.26903e-06	7	7	0	0.015625	0.015625
diarrhea	spaL		putative ATP synthase SpaL	23	22	26	198	46.9388	90	7.96154	1.84026e-08	0.000635238	3.34336e-06	5	3	3	1	1
diarrhea	group_8692		hypothetical protein	23	22	26	198	46.9388	90	7.96154	1.84026e-08	0.000635238	3.34336e-06	27	19	11	0.052239	0.442068
diarrhea	group_8999	yeaR	putative protein YeaR	39	78	10	142	79.5918	64.5455	7.1	1.90263e-08	0.000656769	3.43858e-06	10	6	5	0.753906	1
diarrhea	group_2903	klcA_2	Antirestriction protein KlcA	20	15	29	205	40.8163	93.1818	9.42529	1.91431e-08	0.000660801	3.44167e-06	21	14	10	0.189247	1
diarrhea	group_11128		hypothetical protein	18	11	31	209	36.7347	95	11.0323	2.08805e-08	0.000720772	3.66124e-06	21	11	10	1	1
diarrhea	group_15402		hypothetical protein	18	11	31	209	36.7347	95	11.0323	2.08805e-08	0.000720772	3.66124e-06	20	11	9	0.823803	0.823803
diarrhea	trkG		Trk system potassium uptake protein TrkG	19	13	30	207	38.7755	94.0909	10.0846	2.08813e-08	0.000720803	3.66124e-06	22	11	11	1	1
diarrhea	group_11442		hypothetical protein	13	3	36	217	26.5306	98.6364	26.1204	2.08947e-08	0.000721263	3.66124e-06	13	10	3	0.0922852	0.0922852
diarrhea	group_12943		hypothetical protein	13	3	36	217	26.5306	98.6364	26.1204	2.08947e-08	0.000721263	3.66124e-06	12	9	3	0.145996	0.145996
diarrhea	group_4815		hypothetical protein	34	57	15	163	69.3878	74.0909	6.48187	2.18198e-08	0.000753198	3.80403e-06	12	7	7	0.774414	0.774414
diarrhea	group_17367		IS110 family transposase ISSaen1	0	75	49	145	0	65.9091	0	2.30588e-08	0.000795966	3.99983e-06	14	0	14	0.00012207	0.00012207
diarrhea	group_17366		hypothetical protein	0	76	49	144	0	65.4545	0	2.33872e-08	0.000807303	4.03651e-06	14	0	14	0.00012207	0.00012207
diarrhea	nimT		2-nitroimidazole transporter	10	141	39	79	20.4082	35.9091	0.143662	2.3905e-08	0.000825176	4.10535e-06	15	8	8	1	1
diarrhea	ccdA		Antitoxin CcdA	7	126	42	94	14.2857	42.7273	0.124339	2.62537e-08	0.000906252	4.46429e-06	20	5	16	0.0118179	0.0413895
diarrhea	ccdB		Toxin CcdB	7	126	42	94	14.2857	42.7273	0.124339	2.62537e-08	0.000906252	4.46429e-06	20	5	16	0.0118179	0.0413895
diarrhea	group_16075	tnpR	Transposon Tn3 resolvase	12	2	37	218	24.4898	99.0909	35.3514	2.70057e-08	0.00093221	4.52529e-06	7	7	2	0.015625	0.453125
diarrhea	group_24489		hypothetical protein	12	2	37	218	24.4898	99.0909	35.3514	2.70057e-08	0.00093221	4.52529e-06	10	8	2	0.109375	0.109375
diarrhea	papA		Pap fimbrial major pilin protein	12	2	37	218	24.4898	99.0909	35.3514	2.70057e-08	0.00093221	4.52529e-06	10	8	2	0.109375	0.109375
diarrhea	group_15271		hypothetical protein	11	1	38	219	22.449	99.5455	63.3947	2.78275e-08	0.000960579	4.64048e-06	8	7	1	0.0703125	0.0703125
diarrhea	papC_4		Outer membrane usher protein PapC	16	8	33	212	32.6531	96.3636	12.8485	3.74045e-08	0.00129117	6.11928e-06	15	12	5	0.0351562	0.301758
diarrhea	group_14744		hypothetical protein	16	8	33	212	32.6531	96.3636	12.8485	3.74045e-08	0.00129117	6.11928e-06	15	12	5	0.0351562	0.301758
diarrhea	papK		Fimbrial adapter PapK	16	8	33	212	32.6531	96.3636	12.8485	3.74045e-08	0.00129117	6.11928e-06	15	12	5	0.0351562	0.301758
diarrhea	papD_3		Chaperone protein PapD	16	8	33	212	32.6531	96.3636	12.8485	3.74045e-08	0.00129117	6.11928e-06	15	12	5	0.0351562	0.301758
diarrhea	group_10636	deoR_2	Deoxyribose operon repressor	20	16	29	204	40.8163	92.7273	8.7931	3.80309e-08	0.00131279	6.16333e-06	19	14	6	0.0635681	0.167068
diarrhea	group_6443		hypothetical protein	20	16	29	204	40.8163	92.7273	8.7931	3.80309e-08	0.00131279	6.16333e-06	21	11	11	1	1
diarrhea	elfC_1		putative outer membrane usher protein ElfC	30	206	19	14	61.2245	6.36364	0.107307	4.3348e-08	0.00149633	6.9922e-06	6	3	5	0.21875	1
diarrhea	group_6146	inaA	Protein InaA	25	29	24	191	51.0204	86.8182	6.86063	4.44067e-08	0.00153287	7.12965e-06	10	6	8	0.109375	0.753906
diarrhea	aidA		Quorum-quenching protein AidA	22	21	27	199	44.898	90.4545	7.72134	4.46772e-08	0.00154221	7.13988e-06	26	19	9	0.0289593	0.168638
diarrhea	group_2833		hypothetical protein	37	72	12	148	75.5102	67.2727	6.33796	4.79236e-08	0.00165428	7.62339e-06	16	10	7	0.454498	0.803619
diarrhea	group_8977	nimT	2-nitroimidazole transporter	39	80	10	140	79.5918	63.6364	6.825	5.06161e-08	0.00174722	8.01475e-06	14	7	8	0.790527	1
diarrhea	rob_3		Right origin-binding protein	0	71	49	149	0	67.7273	0	5.72822e-08	0.00197732	9.02888e-06	14	0	14	0.00012207	0.00012207
diarrhea	group_12380		hypothetical protein	35	64	14	156	71.4286	70.9091	6.09375	5.95108e-08	0.00205425	9.29527e-06	12	7	8	0.387695	0.774414
diarrhea	yigG		Inner membrane protein YigG	35	64	14	156	71.4286	70.9091	6.09375	5.95108e-08	0.00205425	9.29527e-06	13	8	8	0.581055	0.581055
diarrhea	aaaT		L-amino acid N-acetyltransferase AaaT	19	175	30	45	38.7755	20.4545	0.162857	6.58362e-08	0.0022726	1.02369e-05	10	6	5	0.753906	1
diarrhea	group_6203	aaaT	L-amino acid N-acetyltransferase AaaT	27	36	22	184	55.102	83.6364	6.27273	7.24909e-08	0.00250231	1.10739e-05	11	6	7	0.548828	1
diarrhea	papE		Fimbrial protein PapE	15	7	34	213	30.6122	96.8182	13.4244	7.25084e-08	0.00250292	1.10739e-05	14	11	5	0.057373	0.42395
diarrhea	prsF		Minor fimbrial protein PrsF	15	7	34	213	30.6122	96.8182	13.4244	7.25084e-08	0.00250292	1.10739e-05	14	11	5	0.057373	0.42395
diarrhea	group_18632		hypothetical protein	15	7	34	213	30.6122	96.8182	13.4244	7.25084e-08	0.00250292	1.10739e-05	14	11	5	0.057373	0.42395
diarrhea	group_5841		hypothetical protein	9	133	40	87	18.3673	39.5455	0.14718	7.28232e-08	0.00251378	1.10739e-05	12	6	7	0.774414	1
diarrhea	group_17199		hypothetical protein	1	81	48	139	2.04082	63.1818	0.035751	7.91767e-08	0.0027331	1.19873e-05	14	1	14	0.00012207	0.00183105
diarrhea	atoC		Regulatory protein AtoC	40	88	9	132	81.6327	60	6.66667	8.95808e-08	0.00309224	1.32714e-05	12	7	6	0.774414	1
diarrhea	atoB		Acetyl-CoA acetyltransferase	40	88	9	132	81.6327	60	6.66667	8.95808e-08	0.00309224	1.32714e-05	12	7	6	0.774414	1
diarrhea	atoE		Putative short-chain fatty acid transporter	40	88	9	132	81.6327	60	6.66667	8.95808e-08	0.00309224	1.32714e-05	12	7	6	0.774414	1
diarrhea	atoD		Acetate CoA-transferase subunit alpha	40	88	9	132	81.6327	60	6.66667	8.95808e-08	0.00309224	1.32714e-05	12	7	6	0.774414	1
diarrhea	atoA		Acetate CoA-transferase subunit beta	40	88	9	132	81.6327	60	6.66667	8.95808e-08	0.00309224	1.32714e-05	12	7	6	0.774414	1
diarrhea	group_1192		hypothetical protein	16	9	33	211	32.6531	95.9091	11.367	9.08137e-08	0.0031348	1.33396e-05	16	9	7	0.803619	0.803619
diarrhea	group_7785		hypothetical protein	16	9	33	211	32.6531	95.9091	11.367	9.08137e-08	0.0031348	1.33396e-05	16	11	8	0.210114	1
diarrhea	group_15869	xerC_5	Tyrosine recombinase XerC	18	13	31	207	36.7347	94.0909	9.24566	9.6027e-08	0.00331476	1.39863e-05	16	12	7	0.0768127	0.803619
diarrhea	group_7087		hypothetical protein	18	13	31	207	36.7347	94.0909	9.24566	9.6027e-08	0.00331476	1.39863e-05	21	13	10	0.38331	1
diarrhea	group_2165		hypothetical protein	17	11	32	209	34.6939	95	10.0938	9.8402e-08	0.00339674	1.42123e-05	18	10	8	0.814529	0.814529
diarrhea	group_24512		hypothetical protein	17	11	32	209	34.6939	95	10.0938	9.8402e-08	0.00339674	1.42123e-05	13	10	6	0.0922852	1
diarrhea	group_10618		hypothetical protein	0	69	49	151	0	68.6364	0	1.09809e-07	0.00379051	1.56633e-05	15	0	15	6.10352e-05	6.10352e-05
diarrhea	group_14276		hypothetical protein	0	69	49	151	0	68.6364	0	1.09809e-07	0.00379051	1.56633e-05	13	0	13	0.000244141	0.000244141
diarrhea	group_4435		hypothetical protein	0	69	49	151	0	68.6364	0	1.09809e-07	0.00379051	1.56633e-05	12	0	12	0.000488281	0.000488281
diarrhea	intS_2		Prophage integrase IntS	24	28	25	192	48.9796	87.2727	6.58286	1.10542e-07	0.0038158	1.57029e-05	26	15	12	0.557197	0.845019
diarrhea	group_12530		hypothetical protein	27	37	22	183	55.102	83.1818	6.07002	1.1265e-07	0.00388857	1.59368e-05	25	14	14	0.690038	0.690038
diarrhea	group_10803		hypothetical protein	9	0	40	220	18.3673	100	inf	1.15726e-07	0.00399476	1.61731e-05	7	7	0	0.015625	0.015625
diarrhea	group_19629		hypothetical protein	9	0	40	220	18.3673	100	inf	1.15726e-07	0.00399476	1.61731e-05	6	6	0	0.03125	0.03125
diarrhea	group_29429		hypothetical protein	9	0	40	220	18.3673	100	inf	1.15726e-07	0.00399476	1.61731e-05	6	6	0	0.03125	0.03125
diarrhea	group_12360		hypothetical protein	12	3	37	217	24.4898	98.6364	23.4595	1.16988e-07	0.00403832	1.62182e-05	10	8	2	0.109375	0.109375
diarrhea	group_9760		hypothetical protein	12	3	37	217	24.4898	98.6364	23.4595	1.16988e-07	0.00403832	1.62182e-05	7	6	2	0.125	0.453125
diarrhea	group_16184		hypothetical protein	14	6	35	214	28.5714	97.2727	14.2667	1.35232e-07	0.00466806	1.86722e-05	13	10	4	0.0922852	0.266846
diarrhea	group_9542		hypothetical protein	39	83	10	137	79.5918	62.2727	6.43735	1.48525e-07	0.00512695	2.04261e-05	21	13	9	0.38331	0.663624
diarrhea	group_7445		Ulvan-active sulfatase	6	115	43	105	12.2449	47.7273	0.127401	1.52155e-07	0.00525225	2.07643e-05	16	4	12	0.0768127	0.0768127
diarrhea	group_10535		hypothetical protein	11	2	38	218	22.449	99.0909	31.5526	1.56398e-07	0.00539871	2.07643e-05	10	8	2	0.109375	0.109375
diarrhea	group_11094	fes_2	Enterochelin esterase	11	2	38	218	22.449	99.0909	31.5526	1.56398e-07	0.00539871	2.07643e-05	9	7	2	0.179688	0.179688
diarrhea	group_12816		hypothetical protein	11	2	38	218	22.449	99.0909	31.5526	1.56398e-07	0.00539871	2.07643e-05	9	7	2	0.179688	0.179688
diarrhea	group_13234		hypothetical protein	11	2	38	218	22.449	99.0909	31.5526	1.56398e-07	0.00539871	2.07643e-05	10	8	2	0.109375	0.109375
diarrhea	group_16105		hypothetical protein	11	2	38	218	22.449	99.0909	31.5526	1.56398e-07	0.00539871	2.07643e-05	10	8	2	0.109375	0.109375
diarrhea	group_16361		hypothetical protein	11	2	38	218	22.449	99.0909	31.5526	1.56398e-07	0.00539871	2.07643e-05	10	8	2	0.109375	0.109375
diarrhea	group_24664		hypothetical protein	11	2	38	218	22.449	99.0909	31.5526	1.56398e-07	0.00539871	2.07643e-05	10	8	2	0.109375	0.109375
diarrhea	group_4216		hypothetical protein	11	2	38	218	22.449	99.0909	31.5526	1.56398e-07	0.00539871	2.07643e-05	9	7	2	0.179688	0.179688
diarrhea	group_2244		hypothetical protein	29	44	20	176	59.1837	80	5.8	1.62114e-07	0.005596	2.13734e-05	25	16	13	0.229523	1
diarrhea	group_12322	finO	Fertility inhibition protein	23	26	26	194	46.9388	88.1818	6.60059	1.63069e-07	0.00562898	2.13734e-05	26	19	10	0.0289593	0.32694
diarrhea	hcpA		hypothetical protein	18	170	31	50	36.7347	22.7273	0.170778	1.66427e-07	0.00574488	2.13734e-05	13	9	5	0.266846	0.581055
diarrhea	bacC		Dihydroanticapsin 7-dehydrogenase	31	50	18	170	63.2653	77.2727	5.85556	1.66427e-07	0.00574488	2.13734e-05	9	5	6	0.507812	1
diarrhea	sorC		Sorbitol operon regulator	31	50	18	170	63.2653	77.2727	5.85556	1.66427e-07	0.00574488	2.13734e-05	9	5	6	0.507812	1
diarrhea	sorF		PTS system sorbose-specific EIIA component	31	50	18	170	63.2653	77.2727	5.85556	1.66427e-07	0.00574488	2.13734e-05	9	5	6	0.507812	1
diarrhea	bfpB		Outer membrane lipoprotein BfpB	10	1	39	219	20.4082	99.5455	56.1538	1.69035e-07	0.00583494	2.13734e-05	8	7	1	0.0703125	0.0703125
diarrhea	group_13404		hypothetical protein	10	1	39	219	20.4082	99.5455	56.1538	1.69035e-07	0.00583494	2.13734e-05	8	7	1	0.0703125	0.0703125
diarrhea	group_15524		hypothetical protein	10	1	39	219	20.4082	99.5455	56.1538	1.69035e-07	0.00583494	2.13734e-05	8	7	1	0.0703125	0.0703125
diarrhea	group_16181		IS5 family transposase ISPrst3	10	1	39	219	20.4082	99.5455	56.1538	1.69035e-07	0.00583494	2.13734e-05	8	7	1	0.0703125	0.0703125
diarrhea	group_24628		hypothetical protein	10	1	39	219	20.4082	99.5455	56.1538	1.69035e-07	0.00583494	2.13734e-05	8	7	1	0.0703125	0.0703125
diarrhea	group_25233		IS5 family transposase ISPrst2	10	1	39	219	20.4082	99.5455	56.1538	1.69035e-07	0.00583494	2.13734e-05	8	7	1	0.0703125	0.0703125
diarrhea	group_25234		IS5 family transposase ISEcl3	10	1	39	219	20.4082	99.5455	56.1538	1.69035e-07	0.00583494	2.13734e-05	8	7	1	0.0703125	0.0703125
diarrhea	group_4276		hypothetical protein	8	126	41	94	16.3265	42.7273	0.145567	1.74856e-07	0.00603584	2.20286e-05	18	7	11	0.480682	0.480682
diarrhea	group_10578		hypothetical protein	18	169	31	51	36.7347	23.1818	0.175224	1.89262e-07	0.00653313	2.35853e-05	12	8	5	0.387695	0.774414
diarrhea	yggP_2		Mannitol-1-phosphate 5-dehydrogenase	31	51	18	169	63.2653	76.8182	5.70697	1.89262e-07	0.00653313	2.35853e-05	10	5	7	0.34375	1
diarrhea	sorM		PTS system sorbose-specific EIID component	31	51	18	169	63.2653	76.8182	5.70697	1.89262e-07	0.00653313	2.35853e-05	10	5	7	0.34375	1
diarrhea	ompC		Outer membrane protein C	9	130	40	90	18.3673	40.9091	0.155769	1.92619e-07	0.006649	2.37494e-05	13	6	8	0.581055	1
diarrhea	manP_1		PTS system mannose-specific EIIBCA component	31	206	18	14	63.2653	6.36364	0.117044	1.92643e-07	0.00664984	2.37494e-05	5	2	4	0.375	1
diarrhea	fruA_2		PTS system fructose-specific EIIABC component	31	206	18	14	63.2653	6.36364	0.117044	1.92643e-07	0.00664984	2.37494e-05	5	2	4	0.375	1
diarrhea	group_3775		hypothetical protein	17	12	32	208	34.6939	94.5455	9.20833	2.08224e-07	0.00718769	2.5579e-05	18	12	7	0.237885	0.480682
diarrhea	psiB		Protein PsiB	0	67	49	153	0	69.5455	0	2.14857e-07	0.00741665	2.6115e-05	16	0	16	3.05176e-05	3.05176e-05
diarrhea	group_6505		hypothetical protein	0	67	49	153	0	69.5455	0	2.14857e-07	0.00741665	2.6115e-05	16	0	16	3.05176e-05	3.05176e-05
diarrhea	group_9547		hypothetical protein	0	67	49	153	0	69.5455	0	2.14857e-07	0.00741665	2.6115e-05	15	0	15	6.10352e-05	6.10352e-05
diarrhea	atoS		Signal transduction histidine-protein kinase AtoS	39	86	10	134	79.5918	60.9091	6.07674	2.2388e-07	0.00772812	2.71162e-05	14	8	7	0.790527	1
diarrhea	group_21952		hypothetical protein	22	24	27	196	44.898	89.0909	6.65432	2.33424e-07	0.00805756	2.81733e-05	25	18	9	0.0432853	0.229523
diarrhea	group_3042		hypothetical protein	31	52	18	168	63.2653	76.3636	5.5641	2.34337e-07	0.00808908	2.81849e-05	16	8	11	0.210114	1
diarrhea	xerD_3		Tyrosine recombinase XerD	0	66	49	154	0	70	0	2.38077e-07	0.00821817	2.84815e-05	13	0	13	0.000244141	0.000244141
diarrhea	group_16182		Insertion sequence IS5376 putative ATP-binding protein	13	5	36	215	26.5306	97.7273	15.5278	2.40928e-07	0.0083166	2.84815e-05	12	9	3	0.145996	0.145996
diarrhea	group_5160		IS110 family transposase ISEc21	13	5	36	215	26.5306	97.7273	15.5278	2.40928e-07	0.0083166	2.84815e-05	12	9	4	0.145996	0.387695
diarrhea	group_5372	paoB	Aldehyde oxidoreductase FAD-binding subunit PaoB	13	5	36	215	26.5306	97.7273	15.5278	2.40928e-07	0.0083166	2.84815e-05	9	7	3	0.179688	0.507812
diarrhea	group_7932	hin_1	DNA-invertase hin	13	5	36	215	26.5306	97.7273	15.5278	2.40928e-07	0.0083166	2.84815e-05	15	10	5	0.301758	0.301758
diarrhea	rhsD_4		hypothetical protein	12	143	37	77	24.4898	35	0.174636	3.17407e-07	0.0109566	3.73944e-05	18	9	9	1	1
diarrhea	group_3516		hypothetical protein	28	198	21	22	57.1429	10	0.148148	3.23722e-07	0.0111746	3.80088e-05	10	7	6	0.34375	0.753906
diarrhea	group_19353		hypothetical protein	14	7	35	213	28.5714	96.8182	12.1714	3.52789e-07	0.0121779	4.12811e-05	3	3	1	0.25	1
diarrhea	group_4112		hypothetical protein	11	139	38	81	22.449	36.8182	0.168686	3.55342e-07	0.012266	4.14393e-05	15	7	10	0.301758	1
diarrhea	group_10685		hypothetical protein	18	15	31	205	36.7347	93.1818	7.93548	3.71797e-07	0.0128341	4.32123e-05	21	13	10	0.38331	1
diarrhea	sorB_2		PTS system sorbose-specific EIIB component	30	49	19	171	61.2245	77.7273	5.5102	3.74852e-07	0.0129395	4.34211e-05	10	5	6	0.753906	1
diarrhea	group_12151		hypothetical protein	1	75	48	145	2.04082	65.9091	0.0402778	3.80587e-07	0.0131375	4.37917e-05	14	1	14	0.00012207	0.00183105
diarrhea	group_7808		hypothetical protein	1	75	48	145	2.04082	65.9091	0.0402778	3.80587e-07	0.0131375	4.37917e-05	15	1	15	6.10352e-05	0.000976562
diarrhea	group_8870		hypothetical protein	12	4	37	216	24.4898	98.1818	17.5135	4.0527e-07	0.0139895	4.64768e-05	11	10	2	0.0117188	0.0654297
diarrhea	group_7951	ybdM_2	putative protein YbdM	17	13	32	207	34.6939	94.0909	8.45913	4.20547e-07	0.0145169	4.80691e-05	22	12	10	0.831812	0.831812
diarrhea	group_1026	traI	Multifunctional conjugation protein TraI	15	9	34	211	30.6122	95.9091	10.3431	4.22265e-07	0.0145761	4.81061e-05	17	13	5	0.0490417	0.143463
diarrhea	group_357	tfaE_1	Prophage tail fiber assembly protein TfaE	0	65	49	155	0	70.4545	0	4.29314e-07	0.0148195	4.87484e-05	16	0	16	3.05176e-05	3.05176e-05
diarrhea	sorA		PTS system sorbose-specific EIIC component	30	50	19	170	61.2245	77.2727	5.36842	4.50439e-07	0.0155487	5.09793e-05	10	5	6	0.753906	1
diarrhea	tetR		Tetracycline repressor protein class A from transposon 1721	24	31	25	189	48.9796	85.9091	5.8529	4.55331e-07	0.0157176	5.13646e-05	27	17	11	0.247789	0.442068
diarrhea	group_4274		hypothetical protein	40	93	9	127	81.6327	57.7273	6.0693	4.87364e-07	0.0168233	5.4799e-05	12	7	6	0.774414	1
diarrhea	group_14851		hypothetical protein	11	3	38	217	22.449	98.6364	20.9386	6.30837e-07	0.0217759	7.00189e-05	8	7	1	0.0703125	0.0703125
diarrhea	group_14922		hypothetical protein	11	3	38	217	22.449	98.6364	20.9386	6.30837e-07	0.0217759	7.00189e-05	3	3	2	0.25	1
diarrhea	group_14923		hypothetical protein	11	3	38	217	22.449	98.6364	20.9386	6.30837e-07	0.0217759	7.00189e-05	3	3	2	0.25	1
diarrhea	group_21008	mshA_3	D-inositol-3-phosphate glycosyltransferase	11	3	38	217	22.449	98.6364	20.9386	6.30837e-07	0.0217759	7.00189e-05	6	6	2	0.03125	0.6875
diarrhea	group_1524	intS_2	Prophage integrase IntS	13	6	36	214	26.5306	97.2727	12.8796	6.61902e-07	0.0228482	7.29831e-05	13	11	5	0.0224609	0.581055
diarrhea	group_6163		hypothetical protein	13	6	36	214	26.5306	97.2727	12.8796	6.61902e-07	0.0228482	7.29831e-05	15	10	5	0.301758	0.301758
diarrhea	ycjY_1		putative protein YcjY	3	90	46	130	6.12245	59.0909	0.0942029	6.63886e-07	0.0229167	7.29831e-05	13	3	10	0.0922852	0.0922852
diarrhea	group_1462	elaD	Protease ElaD	36	75	13	145	73.4694	65.9091	5.35385	7.0621e-07	0.0243777	7.73894e-05	16	8	9	0.803619	1
diarrhea	group_34693		hypothetical protein	8	0	41	220	16.3265	100	inf	7.36697e-07	0.0254301	8.04749e-05	5	5	0	0.0625	0.0625
diarrhea	ycbV		putative fimbrial-like protein YcbV	32	206	17	14	65.3061	6.36364	0.127927	8.14608e-07	0.0281194	8.81487e-05	4	3	3	0.625	0.625
diarrhea	ycbF		putative fimbrial chaperone YcbF	32	206	17	14	65.3061	6.36364	0.127927	8.14608e-07	0.0281194	8.81487e-05	4	3	3	0.625	0.625
diarrhea	ycbU		putative fimbrial-like protein YcbU	32	206	17	14	65.3061	6.36364	0.127927	8.14608e-07	0.0281194	8.81487e-05	4	3	3	0.625	0.625
diarrhea	group_7710		hypothetical protein	13	144	36	76	26.5306	34.5455	0.190586	8.24031e-07	0.0284447	8.83237e-05	17	9	8	1	1
diarrhea	group_11311		hypothetical protein	10	2	39	218	20.4082	99.0909	27.9487	8.75075e-07	0.0302067	8.83237e-05	9	7	2	0.179688	0.179688
diarrhea	group_12942		hypothetical protein	10	2	39	218	20.4082	99.0909	27.9487	8.75075e-07	0.0302067	8.83237e-05	9	7	2	0.179688	0.179688
diarrhea	group_13230		hypothetical protein	10	2	39	218	20.4082	99.0909	27.9487	8.75075e-07	0.0302067	8.83237e-05	9	7	2	0.179688	0.179688
diarrhea	group_13232		hypothetical protein	10	2	39	218	20.4082	99.0909	27.9487	8.75075e-07	0.0302067	8.83237e-05	9	7	2	0.179688	0.179688
diarrhea	group_15529		hypothetical protein	10	2	39	218	20.4082	99.0909	27.9487	8.75075e-07	0.0302067	8.83237e-05	9	7	2	0.179688	0.179688
diarrhea	group_16093		hypothetical protein	10	2	39	218	20.4082	99.0909	27.9487	8.75075e-07	0.0302067	8.83237e-05	9	7	2	0.179688	0.179688
diarrhea	group_16095		hypothetical protein	10	2	39	218	20.4082	99.0909	27.9487	8.75075e-07	0.0302067	8.83237e-05	9	7	2	0.179688	0.179688
diarrhea	group_16100		hypothetical protein	10	2	39	218	20.4082	99.0909	27.9487	8.75075e-07	0.0302067	8.83237e-05	9	7	2	0.179688	0.179688
diarrhea	group_16537		hypothetical protein	10	2	39	218	20.4082	99.0909	27.9487	8.75075e-07	0.0302067	8.83237e-05	9	7	2	0.179688	0.179688
diarrhea	group_24488		hypothetical protein	10	2	39	218	20.4082	99.0909	27.9487	8.75075e-07	0.0302067	8.83237e-05	8	6	2	0.289062	0.289062
diarrhea	group_24620		hypothetical protein	10	2	39	218	20.4082	99.0909	27.9487	8.75075e-07	0.0302067	8.83237e-05	9	7	2	0.179688	0.179688
diarrhea	group_24626		hypothetical protein	10	2	39	218	20.4082	99.0909	27.9487	8.75075e-07	0.0302067	8.83237e-05	9	7	2	0.179688	0.179688
diarrhea	group_24627		hypothetical protein	10	2	39	218	20.4082	99.0909	27.9487	8.75075e-07	0.0302067	8.83237e-05	9	7	2	0.179688	0.179688
diarrhea	group_24647		hypothetical protein	10	2	39	218	20.4082	99.0909	27.9487	8.75075e-07	0.0302067	8.83237e-05	9	7	2	0.179688	0.179688
diarrhea	group_24648		hypothetical protein	10	2	39	218	20.4082	99.0909	27.9487	8.75075e-07	0.0302067	8.83237e-05	9	7	2	0.179688	0.179688
diarrhea	group_24649		hypothetical protein	10	2	39	218	20.4082	99.0909	27.9487	8.75075e-07	0.0302067	8.83237e-05	9	7	2	0.179688	0.179688
diarrhea	group_24650	yggR_2	putative protein YggR	10	2	39	218	20.4082	99.0909	27.9487	8.75075e-07	0.0302067	8.83237e-05	9	7	2	0.179688	0.179688
diarrhea	group_24651		hypothetical protein	10	2	39	218	20.4082	99.0909	27.9487	8.75075e-07	0.0302067	8.83237e-05	9	7	2	0.179688	0.179688
diarrhea	group_24652		hypothetical protein	10	2	39	218	20.4082	99.0909	27.9487	8.75075e-07	0.0302067	8.83237e-05	9	7	2	0.179688	0.179688
diarrhea	group_24653		hypothetical protein	10	2	39	218	20.4082	99.0909	27.9487	8.75075e-07	0.0302067	8.83237e-05	9	7	2	0.179688	0.179688
diarrhea	group_29410		hypothetical protein	10	2	39	218	20.4082	99.0909	27.9487	8.75075e-07	0.0302067	8.83237e-05	9	7	2	0.179688	0.179688
diarrhea	group_8426		hypothetical protein	10	2	39	218	20.4082	99.0909	27.9487	8.75075e-07	0.0302067	8.83237e-05	9	7	2	0.179688	0.179688
diarrhea	group_2489	traQ	Protein TraQ	16	12	33	208	32.6531	94.5455	8.40404	9.00437e-07	0.0310822	9.06186e-05	20	12	10	0.503445	1
diarrhea	group_15606		hypothetical protein	21	24	28	196	42.8571	89.0909	6.125	9.05238e-07	0.0312479	9.08369e-05	24	17	9	0.0639147	0.307456
diarrhea	cbeA_1		Cytoskeleton bundling-enhancing antitoxin CbeA	26	38	23	182	53.0612	82.7273	5.41419	9.87587e-07	0.0340905	9.83326e-05	26	18	13	0.0755187	1
diarrhea	tuf1		Elongation factor Tu 1	26	38	23	182	53.0612	82.7273	5.41419	9.87587e-07	0.0340905	9.83326e-05	22	18	5	0.00434351	0.0169005
diarrhea	group_10903		hypothetical protein	9	1	40	219	18.3673	99.5455	49.275	9.97028e-07	0.0344164	9.83326e-05	6	5	1	0.21875	0.21875
diarrhea	group_2043		hypothetical protein	9	1	40	219	18.3673	99.5455	49.275	9.97028e-07	0.0344164	9.83326e-05	6	6	1	0.03125	0.21875
diarrhea	group_20533		hypothetical protein	9	1	40	219	18.3673	99.5455	49.275	9.97028e-07	0.0344164	9.83326e-05	8	7	1	0.0703125	0.0703125
diarrhea	group_7968		IS66 family transposase ISEc22	9	1	40	219	18.3673	99.5455	49.275	9.97028e-07	0.0344164	9.83326e-05	9	8	1	0.0390625	0.0390625
diarrhea	group_8576	tuf1	Elongation factor Tu 1	22	27	27	193	44.898	87.7273	5.82442	1.01969e-06	0.0351985	0.000100281	14	13	4	0.00183105	0.179565
diarrhea	group_12566		hypothetical protein	24	33	25	187	48.9796	85	5.44	1.08826e-06	0.0375658	0.000106419	10	4	7	0.34375	0.753906
diarrhea	invA		Invasion protein InvA	24	33	25	187	48.9796	85	5.44	1.08826e-06	0.0375658	0.000106419	10	4	7	0.34375	0.753906
diarrhea	group_1275		hypothetical protein	12	5	37	215	24.4898	97.7273	13.9459	1.19286e-06	0.0411763	0.00011599	10	8	3	0.109375	0.34375
diarrhea	group_14946		hypothetical protein	12	5	37	215	24.4898	97.7273	13.9459	1.19286e-06	0.0411763	0.00011599	3	2	2	1	1
diarrhea	yeaR		putative protein YeaR	15	151	34	69	30.6122	31.3636	0.201597	1.34474e-06	0.0464189	0.00013039	16	8	8	1	1
diarrhea	group_2452		hypothetical protein	3	87	46	133	6.12245	60.4545	0.0997001	1.41504e-06	0.0488458	0.000136823	19	3	16	0.00442505	0.00442505
diarrhea	elfD		putative fimbrial chaperone protein ElfD	32	205	17	15	65.3061	6.81818	0.137733	1.5195e-06	0.0524517	0.000146105	5	4	3	0.375	1
diarrhea	group_8749		hypothetical protein	17	15	32	205	34.6939	93.1818	7.26042	1.5195e-06	0.0524517	0.000146105	4	3	3	0.625	0.625
diarrhea	group_8289		hypothetical protein	17	159	32	61	34.6939	27.7273	0.203813	1.58464e-06	0.0547003	0.000151945	16	11	7	0.210114	0.803619
diarrhea	group_10560		hypothetical protein	13	7	36	213	26.5306	96.8182	10.9881	1.64e-06	0.0566113	0.000155954	15	10	5	0.301758	0.301758
diarrhea	opgE_3		Phosphoethanolamine transferase OpgE	13	7	36	213	26.5306	96.8182	10.9881	1.64e-06	0.0566113	0.000155954	14	11	6	0.057373	0.790527
diarrhea	group_8724		hypothetical protein	13	7	36	213	26.5306	96.8182	10.9881	1.64e-06	0.0566113	0.000155954	4	3	2	0.625	1
diarrhea	ltnD		L-threonate dehydrogenase	15	150	34	70	30.6122	31.8182	0.205882	1.67114e-06	0.057686	0.000158478	13	8	7	0.581055	1
diarrhea	group_14370		hypothetical protein	0	60	49	160	0	72.7273	0	1.68311e-06	0.0580993	0.000158741	11	0	11	0.000976562	0.000976562
diarrhea	group_17365		IS3 family transposase IS3F	0	60	49	160	0	72.7273	0	1.68311e-06	0.0580993	0.000158741	13	0	13	0.000244141	0.000244141
mastitis	tufB		Elongation factor Tu 2	42	72	0	155	100	68.2819	inf	1.08763e-18	3.7544e-14	3.7544e-14	27	27	0	1.49012e-08	1.49012e-08
mastitis	fecR		Protein FecR	41	92	1	135	97.619	59.4714	60.163	1.90525e-13	6.57674e-09	1.89496e-09	18	17	1	0.000144958	0.000144958
mastitis	fecI		putative RNA polymerase sigma factor FecI	41	92	1	135	97.619	59.4714	60.163	1.90525e-13	6.57674e-09	1.89496e-09	18	17	1	0.000144958	0.000144958
mastitis	gadB		Glutamate decarboxylase beta	38	70	4	157	90.4762	69.163	21.3071	2.19585e-13	7.57984e-09	1.89496e-09	24	22	4	3.5882e-05	0.00154388
mastitis	fecA		Fe(3+) dicitrate transport protein FecA	41	94	1	133	97.619	58.5903	58.0106	6.30687e-13	2.17707e-08	4.35414e-09	18	17	1	0.000144958	0.000144958
mastitis	group_27985		hypothetical protein	14	1	28	226	33.3333	99.5595	113	8.42515e-12	2.90828e-07	3.63535e-08	5	5	0	0.0625	0.0625
mastitis	group_27986		hypothetical protein	14	1	28	226	33.3333	99.5595	113	8.42515e-12	2.90828e-07	3.63535e-08	5	5	0	0.0625	0.0625
mastitis	group_27987		hypothetical protein	14	1	28	226	33.3333	99.5595	113	8.42515e-12	2.90828e-07	3.63535e-08	5	5	0	0.0625	0.0625
mastitis	fecB		Fe(3+) dicitrate-binding periplasmic protein	39	88	3	139	92.8571	61.2335	20.5341	1.84197e-11	6.35831e-07	6.35831e-08	18	15	3	0.00753784	0.00753784
mastitis	fecC		Fe(3+) dicitrate transport system permease protein FecC	39	88	3	139	92.8571	61.2335	20.5341	1.84197e-11	6.35831e-07	6.35831e-08	18	15	3	0.00753784	0.00753784
mastitis	group_13301		hypothetical protein	14	2	28	225	33.3333	99.1189	56.25	6.04719e-11	2.08743e-06	1.2279e-07	4	4	1	0.125	0.625
mastitis	group_1966	ssb_2	Plasmid-derived single-stranded DNA-binding protein	14	2	28	225	33.3333	99.1189	56.25	6.04719e-11	2.08743e-06	1.2279e-07	4	4	1	0.125	0.625
mastitis	group_25686		hypothetical protein	14	2	28	225	33.3333	99.1189	56.25	6.04719e-11	2.08743e-06	1.2279e-07	4	4	1	0.125	0.625
mastitis	group_4004		hypothetical protein	14	2	28	225	33.3333	99.1189	56.25	6.04719e-11	2.08743e-06	1.2279e-07	4	4	1	0.125	0.625
mastitis	group_5496		hypothetical protein	14	2	28	225	33.3333	99.1189	56.25	6.04719e-11	2.08743e-06	1.2279e-07	6	5	1	0.21875	0.21875
mastitis	group_5619		IS4 family transposase ISEc13	14	2	28	225	33.3333	99.1189	56.25	6.04719e-11	2.08743e-06	1.2279e-07	4	4	1	0.125	0.625
mastitis	group_7160		IS4 family transposase IS186B	14	2	28	225	33.3333	99.1189	56.25	6.04719e-11	2.08743e-06	1.2279e-07	6	5	1	0.21875	0.21875
mastitis	group_96	ybdM_2	putative protein YbdM	13	1	29	226	30.9524	99.5595	101.31	6.92062e-11	2.38893e-06	1.32718e-07	4	4	0	0.125	0.125
mastitis	group_15263		hypothetical protein	16	5	26	222	38.0952	97.7974	27.3231	8.90588e-11	3.07422e-06	1.46391e-07	6	5	3	0.21875	1
mastitis	group_16037	ltrA	Group II intron-encoded protein LtrA	16	5	26	222	38.0952	97.7974	27.3231	8.90588e-11	3.07422e-06	1.46391e-07	9	6	3	0.507812	0.507812
mastitis	group_4475		hypothetical protein	16	5	26	222	38.0952	97.7974	27.3231	8.90588e-11	3.07422e-06	1.46391e-07	8	5	4	0.726562	1
mastitis	fecE		Fe(3+) dicitrate transport ATP-binding protein FecE	38	87	4	140	90.4762	61.674	15.2874	1.22936e-10	4.24362e-06	1.92892e-07	19	15	4	0.0192108	0.0192108
mastitis	group_10668		IS3 family transposase IS1222	21	16	21	211	50	92.9515	13.1875	1.85889e-10	6.41669e-06	2.35753e-07	18	9	10	0.814529	1
mastitis	group_12539		hypothetical protein	16	6	26	221	38.0952	97.3568	22.6667	2.94431e-10	1.01634e-05	2.35753e-07	9	6	3	0.507812	0.507812
mastitis	group_14889	faeE	Chaperone protein FaeE	16	6	26	221	38.0952	97.3568	22.6667	2.94431e-10	1.01634e-05	2.35753e-07	9	6	3	0.507812	0.507812
mastitis	group_15255		hypothetical protein	16	6	26	221	38.0952	97.3568	22.6667	2.94431e-10	1.01634e-05	2.35753e-07	7	5	4	0.453125	1
mastitis	group_15256		hypothetical protein	16	6	26	221	38.0952	97.3568	22.6667	2.94431e-10	1.01634e-05	2.35753e-07	7	5	4	0.453125	1
mastitis	group_15257		hypothetical protein	16	6	26	221	38.0952	97.3568	22.6667	2.94431e-10	1.01634e-05	2.35753e-07	7	5	4	0.453125	1
mastitis	group_15258		hypothetical protein	16	6	26	221	38.0952	97.3568	22.6667	2.94431e-10	1.01634e-05	2.35753e-07	7	5	4	0.453125	1
mastitis	group_15262		hypothetical protein	16	6	26	221	38.0952	97.3568	22.6667	2.94431e-10	1.01634e-05	2.35753e-07	7	5	4	0.453125	1
mastitis	group_19121	rob_3	Right origin-binding protein	16	6	26	221	38.0952	97.3568	22.6667	2.94431e-10	1.01634e-05	2.35753e-07	8	5	4	0.726562	1
mastitis	group_19122		hypothetical protein	16	6	26	221	38.0952	97.3568	22.6667	2.94431e-10	1.01634e-05	2.35753e-07	8	5	4	0.726562	1
mastitis	group_19123	yraJ_2	Outer membrane usher protein YraJ	16	6	26	221	38.0952	97.3568	22.6667	2.94431e-10	1.01634e-05	2.35753e-07	9	6	3	0.507812	0.507812
mastitis	clpV1_2		Protein ClpV1	16	6	26	221	38.0952	97.3568	22.6667	2.94431e-10	1.01634e-05	2.35753e-07	7	5	4	0.453125	1
mastitis	group_1318		hypothetical protein	14	3	28	224	33.3333	98.6784	37.3333	3.07334e-10	1.06089e-05	2.35753e-07	5	4	2	0.375	1
mastitis	group_13302		hypothetical protein	14	3	28	224	33.3333	98.6784	37.3333	3.07334e-10	1.06089e-05	2.35753e-07	5	4	2	0.375	1
mastitis	group_16232		hypothetical protein	14	3	28	224	33.3333	98.6784	37.3333	3.07334e-10	1.06089e-05	2.35753e-07	5	4	2	0.375	1
mastitis	group_25663		hypothetical protein	14	3	28	224	33.3333	98.6784	37.3333	3.07334e-10	1.06089e-05	2.35753e-07	5	4	2	0.375	1
mastitis	group_25664		hypothetical protein	14	3	28	224	33.3333	98.6784	37.3333	3.07334e-10	1.06089e-05	2.35753e-07	5	4	2	0.375	1
mastitis	group_25672		hypothetical protein	14	3	28	224	33.3333	98.6784	37.3333	3.07334e-10	1.06089e-05	2.35753e-07	5	4	2	0.375	1
mastitis	group_25673		hypothetical protein	14	3	28	224	33.3333	98.6784	37.3333	3.07334e-10	1.06089e-05	2.35753e-07	5	4	2	0.375	1
mastitis	group_25674		IS110 family transposase ISShdy1	14	3	28	224	33.3333	98.6784	37.3333	3.07334e-10	1.06089e-05	2.35753e-07	5	4	2	0.375	1
mastitis	group_25687		hypothetical protein	14	3	28	224	33.3333	98.6784	37.3333	3.07334e-10	1.06089e-05	2.35753e-07	5	4	2	0.375	1
mastitis	group_3829		hypothetical protein	14	3	28	224	33.3333	98.6784	37.3333	3.07334e-10	1.06089e-05	2.35753e-07	7	5	2	0.453125	0.453125
mastitis	group_922		IS66 family transposase ISEc43	14	3	28	224	33.3333	98.6784	37.3333	3.07334e-10	1.06089e-05	2.35753e-07	5	4	2	0.375	1
mastitis	fecD		Fe(3+) dicitrate transport system permease protein FecD	38	90	4	137	90.4762	60.3524	14.4611	3.84974e-10	1.32889e-05	2.88889e-07	18	14	4	0.0308838	0.0308838
mastitis	group_11175		hypothetical protein	13	2	29	225	30.9524	99.1189	50.431	4.64283e-10	1.60266e-05	3.27073e-07	5	4	1	0.375	0.375
mastitis	group_25675		hypothetical protein	13	2	29	225	30.9524	99.1189	50.431	4.64283e-10	1.60266e-05	3.27073e-07	5	4	2	0.375	1
mastitis	group_7752		hypothetical protein	13	2	29	225	30.9524	99.1189	50.431	4.64283e-10	1.60266e-05	3.27073e-07	3	3	1	0.25	1
mastitis	group_8862		IS3 family transposase IS103	15	5	27	222	35.7143	97.7974	24.6667	6.28024e-10	2.16788e-05	4.33575e-07	6	5	4	0.21875	0.6875
mastitis	hlyB		Alpha-hemolysin translocation ATP-binding protein HlyB	19	13	23	214	45.2381	94.2731	13.5987	7.33032e-10	2.53035e-05	4.96147e-07	11	8	6	0.226562	1
mastitis	tpx_2		Thiol peroxidase	16	7	26	220	38.0952	96.9163	19.3407	8.71942e-10	3.00986e-05	5.78819e-07	8	5	5	0.726562	0.726562
mastitis	group_15112		hypothetical protein	14	4	28	223	33.3333	98.2379	27.875	1.23992e-09	4.2801e-05	6.90338e-07	6	4	3	0.6875	1
mastitis	group_16236		IS1 family transposase ISEhe5	14	4	28	223	33.3333	98.2379	27.875	1.23992e-09	4.2801e-05	6.90338e-07	6	4	3	0.6875	1
mastitis	group_18297		hypothetical protein	14	4	28	223	33.3333	98.2379	27.875	1.23992e-09	4.2801e-05	6.90338e-07	6	4	3	0.6875	1
mastitis	decR_2		DNA-binding transcriptional activator DecR	14	4	28	223	33.3333	98.2379	27.875	1.23992e-09	4.2801e-05	6.90338e-07	6	4	3	0.6875	1
mastitis	group_25661		hypothetical protein	14	4	28	223	33.3333	98.2379	27.875	1.23992e-09	4.2801e-05	6.90338e-07	6	4	3	0.6875	1
mastitis	group_25689		IS1 family transposase ISYps7	14	4	28	223	33.3333	98.2379	27.875	1.23992e-09	4.2801e-05	6.90338e-07	6	4	3	0.6875	1
mastitis	group_25691		IS3 family transposase ISRaq1	14	4	28	223	33.3333	98.2379	27.875	1.23992e-09	4.2801e-05	6.90338e-07	6	4	3	0.6875	1
mastitis	group_4001		hypothetical protein	14	4	28	223	33.3333	98.2379	27.875	1.23992e-09	4.2801e-05	6.90338e-07	6	4	3	0.6875	1
mastitis	group_5617		IS4 family transposase ISEc13	14	4	28	223	33.3333	98.2379	27.875	1.23992e-09	4.2801e-05	6.90338e-07	6	4	3	0.6875	1
mastitis	group_5912		hypothetical protein	14	4	28	223	33.3333	98.2379	27.875	1.23992e-09	4.2801e-05	6.90338e-07	6	4	3	0.6875	1
mastitis	group_2023		hypothetical protein	13	3	29	224	30.9524	98.6784	33.4713	2.21413e-09	7.64296e-05	1.12992e-06	8	5	3	0.726562	0.726562
mastitis	group_25676		hypothetical protein	13	3	29	224	30.9524	98.6784	33.4713	2.21413e-09	7.64296e-05	1.12992e-06	6	4	3	0.6875	1
mastitis	group_25677		hypothetical protein	13	3	29	224	30.9524	98.6784	33.4713	2.21413e-09	7.64296e-05	1.12992e-06	6	4	3	0.6875	1
mastitis	group_25678		hypothetical protein	13	3	29	224	30.9524	98.6784	33.4713	2.21413e-09	7.64296e-05	1.12992e-06	6	4	3	0.6875	1
mastitis	group_3128		hypothetical protein	13	3	29	224	30.9524	98.6784	33.4713	2.21413e-09	7.64296e-05	1.12992e-06	6	4	3	0.6875	1
mastitis	group_12543		hypothetical protein	16	8	26	219	38.0952	96.4758	16.8462	2.3568e-09	8.13545e-05	1.12992e-06	8	5	5	0.726562	0.726562
mastitis	group_19128		hypothetical protein	16	8	26	219	38.0952	96.4758	16.8462	2.3568e-09	8.13545e-05	1.12992e-06	8	5	5	0.726562	0.726562
mastitis	group_19129	vgrG1_3	Actin cross-linking toxin VgrG1	16	8	26	219	38.0952	96.4758	16.8462	2.3568e-09	8.13545e-05	1.12992e-06	8	5	5	0.726562	0.726562
mastitis	group_19130		hypothetical protein	16	8	26	219	38.0952	96.4758	16.8462	2.3568e-09	8.13545e-05	1.12992e-06	8	5	5	0.726562	0.726562
mastitis	group_19131		hypothetical protein	16	8	26	219	38.0952	96.4758	16.8462	2.3568e-09	8.13545e-05	1.12992e-06	8	5	5	0.726562	0.726562
mastitis	nanS		putative 9-O-acetyl-N-acetylneuraminic acid deacetylase	18	198	24	29	42.8571	12.7753	0.109848	2.52549e-09	8.71773e-05	1.19421e-06	19	12	10	0.359283	1
mastitis	relB_1		Antitoxin RelB	12	2	30	225	28.5714	99.1189	45	3.42736e-09	0.000118309	1.5567e-06	6	4	2	0.6875	0.6875
mastitis	group_2240		hypothetical protein	12	2	30	225	28.5714	99.1189	45	3.42736e-09	0.000118309	1.5567e-06	7	5	2	0.453125	0.453125
mastitis	group_25679		Tn3 family transposase ISPsy42	12	2	30	225	28.5714	99.1189	45	3.42736e-09	0.000118309	1.5567e-06	6	4	2	0.6875	0.6875
mastitis	nanC		putative N-acetylneuraminic acid outer membrane channel protein NanC	19	200	23	27	45.2381	11.8943	0.111522	4.8045e-09	0.000165847	2.15385e-06	17	11	9	0.332306	1
mastitis	relE_2		mRNA interferase toxin RelE	15	7	27	220	35.7143	96.9163	17.4603	5.57759e-09	0.000192533	2.40666e-06	7	5	4	0.453125	1
mastitis	virB		Virulence regulon transcriptional activator VirB	15	7	27	220	35.7143	96.9163	17.4603	5.57759e-09	0.000192533	2.40666e-06	7	5	4	0.453125	1
mastitis	group_8622		hypothetical protein	15	7	27	220	35.7143	96.9163	17.4603	5.57759e-09	0.000192533	2.40666e-06	7	5	4	0.453125	1
mastitis	group_14890		hypothetical protein	16	9	26	218	38.0952	96.0352	14.906	5.89623e-09	0.000203532	2.45219e-06	8	5	5	0.726562	0.726562
mastitis	group_14892		hypothetical protein	16	9	26	218	38.0952	96.0352	14.906	5.89623e-09	0.000203532	2.45219e-06	8	5	5	0.726562	0.726562
mastitis	group_14893		hypothetical protein	16	9	26	218	38.0952	96.0352	14.906	5.89623e-09	0.000203532	2.45219e-06	8	5	5	0.726562	0.726562
mastitis	group_9542		hypothetical protein	36	86	6	141	85.7143	62.1145	9.83721	6.12582e-09	0.000211457	2.51735e-06	19	13	6	0.167068	0.167068
mastitis	nanM		N-acetylneuraminate epimerase	19	199	23	28	45.2381	12.3348	0.116233	8.031e-09	0.000277222	3.26144e-06	17	12	9	0.143463	1
mastitis	group_16233		hypothetical protein	13	4	29	223	30.9524	98.2379	24.9914	8.41122e-09	0.000290347	3.37613e-06	5	3	3	1	1
mastitis	group_7910		hypothetical protein	15	8	27	219	35.7143	96.4758	15.2083	1.44007e-08	0.000497097	5.71376e-06	10	5	6	0.753906	1
mastitis	group_15740	hin_2	DNA-invertase hin	12	3	30	224	28.5714	98.6784	29.8667	1.52797e-08	0.000527439	5.99362e-06	7	4	3	1	1
mastitis	group_19178		hypothetical protein	18	15	24	212	42.8571	93.3921	10.6	1.79034e-08	0.000618007	6.9439e-06	14	7	7	1	1
mastitis	hlyD		Hemolysin secretion protein D, plasmid	19	18	23	209	45.2381	92.0705	9.59179	2.29824e-08	0.00079333	8.81478e-06	11	8	7	0.226562	0.548828
mastitis	group_13454		hypothetical protein	9	0	33	227	21.4286	100	inf	2.51169e-08	0.000867009	9.32267e-06	3	3	0	0.25	0.25
mastitis	group_32100		hypothetical protein	9	0	33	227	21.4286	100	inf	2.51169e-08	0.000867009	9.32267e-06	3	3	0	0.25	0.25
mastitis	group_32101		hypothetical protein	9	0	33	227	21.4286	100	inf	2.51169e-08	0.000867009	9.32267e-06	3	3	0	0.25	0.25
mastitis	hlyC		Hemolysin-activating lysine-acyltransferase HlyC	20	21	22	206	47.619	90.7489	8.91775	2.58788e-08	0.000893309	9.50329e-06	13	9	8	0.266846	0.581055
mastitis	group_16234	tibC	Glycosyltransferase TibC	13	5	29	222	30.9524	97.7974	19.9034	2.70566e-08	0.000933967	9.83123e-06	6	3	4	0.6875	1
mastitis	group_2320		ISL3 family transposase ISEc38	14	7	28	220	33.3333	96.9163	15.7143	3.38802e-08	0.00116951	1.20568e-05	8	4	5	0.726562	1
mastitis	group_9404		IS110 family transposase ISEc76	14	7	28	220	33.3333	96.9163	15.7143	3.38802e-08	0.00116951	1.20568e-05	7	4	4	1	1
mastitis	group_19177	traM	Relaxosome protein TraM	18	16	24	211	42.8571	92.9515	9.89062	3.44102e-08	0.00118781	1.21205e-05	14	7	8	0.790527	1
mastitis	hlyA		Hemolysin, plasmid	20	22	22	205	47.619	90.3084	8.47107	4.49107e-08	0.00155027	1.56593e-05	13	9	8	0.266846	0.581055
mastitis	yjgL		hypothetical protein	26	43	16	184	61.9048	81.0573	6.95349	5.05382e-08	0.00174453	1.74453e-05	19	9	10	1	1
mastitis	group_7972		hypothetical protein	13	6	29	221	30.9524	97.3568	16.5115	7.653e-08	0.00264174	2.61558e-05	8	5	5	0.726562	0.726562
mastitis	group_6501		hypothetical protein	11	3	31	224	26.1905	98.6784	26.4946	1.00922e-07	0.00348373	3.38226e-05	4	3	2	0.625	1
mastitis	group_9892	aidA-I	AIDA-I autotransporter	11	3	31	224	26.1905	98.6784	26.4946	1.00922e-07	0.00348373	3.38226e-05	5	3	3	1	1
mastitis	group_19179	traY	Relaxosome protein TraY	16	13	26	214	38.0952	94.2731	10.1302	1.28392e-07	0.00443197	4.22092e-05	12	5	8	0.387695	0.774414
mastitis	group_24708		hypothetical protein	16	13	26	214	38.0952	94.2731	10.1302	1.28392e-07	0.00443197	4.22092e-05	9	6	8	0.0390625	0.507812
mastitis	group_25662		hypothetical protein	10	2	32	225	23.8095	99.1189	35.1562	1.6574e-07	0.00572118	5.3469e-05	6	5	2	0.21875	0.6875
mastitis	group_2950		hypothetical protein	10	2	32	225	23.8095	99.1189	35.1562	1.6574e-07	0.00572118	5.3469e-05	4	3	1	0.625	0.625
mastitis	group_2010		hypothetical protein	14	9	28	218	33.3333	96.0352	12.1111	1.90758e-07	0.00658476	5.83822e-05	10	5	5	1	1
mastitis	group_11390		hypothetical protein	8	0	34	227	19.0476	100	inf	1.92809e-07	0.00665557	5.83822e-05	3	3	0	0.25	0.25
mastitis	group_13305		hypothetical protein	8	0	34	227	19.0476	100	inf	1.92809e-07	0.00665557	5.83822e-05	3	3	0	0.25	0.25
mastitis	group_32102		hypothetical protein	8	0	34	227	19.0476	100	inf	1.92809e-07	0.00665557	5.83822e-05	3	3	0	0.25	0.25
mastitis	group_32108		hypothetical protein	8	0	34	227	19.0476	100	inf	1.92809e-07	0.00665557	5.83822e-05	3	3	0	0.25	0.25
mastitis	group_32110		hypothetical protein	8	0	34	227	19.0476	100	inf	1.92809e-07	0.00665557	5.83822e-05	3	3	0	0.25	0.25
mastitis	group_32111		hypothetical protein	8	0	34	227	19.0476	100	inf	1.92809e-07	0.00665557	5.83822e-05	3	3	0	0.25	0.25
mastitis	group_1301		IS3 family transposase ISLad1	29	60	13	167	69.0476	73.5683	6.20897	2.16313e-07	0.0074669	6.43698e-05	24	13	13	0.83882	0.83882
mastitis	gadB_1		Glutamate decarboxylase beta	29	60	13	167	69.0476	73.5683	6.20897	2.16313e-07	0.0074669	6.43698e-05	26	22	7	0.000533521	0.0289593
mastitis	group_1299	insK	hypothetical protein	24	39	18	188	57.1429	82.8194	6.42735	2.18872e-07	0.00755525	6.45748e-05	24	12	17	0.0639147	1
mastitis	group_3828		hypothetical protein	9	1	33	226	21.4286	99.5595	61.6364	2.22477e-07	0.0076797	6.50822e-05	5	4	1	0.375	0.375
mastitis	group_12191		hypothetical protein	15	12	27	215	35.7143	94.7137	9.9537	3.30852e-07	0.0114207	9.51722e-05	12	5	8	0.387695	0.774414
mastitis	parA		Plasmid partition protein A	15	12	27	215	35.7143	94.7137	9.9537	3.30852e-07	0.0114207	9.51722e-05	10	5	6	0.753906	1
mastitis	group_5802		5S ribosomal RNA	1	88	41	139	2.38095	61.2335	0.0385255	4.20799e-07	0.0145256	0.000120046	22	1	21	1.09673e-05	1.09673e-05
mastitis	group_15724		hypothetical protein	12	6	30	221	28.5714	97.3568	14.7333	4.40984e-07	0.0152223	0.000124773	4	2	3	0.625	1
mastitis	group_5882		hypothetical protein	24	206	18	21	57.1429	9.2511	0.135922	5.85939e-07	0.020226	0.000164439	11	4	8	0.226562	0.548828
mastitis	group_1589		IS1 family transposase IS1F	23	38	19	189	54.7619	83.2599	6.02078	6.35826e-07	0.0219481	0.000176394	23	12	13	0.677639	1
mastitis	group_24709		hypothetical protein	15	13	27	214	35.7143	94.2731	9.1453	6.38757e-07	0.0220492	0.000176394	9	6	8	0.0390625	0.507812
mastitis	group_17554		hypothetical protein	14	11	28	216	33.3333	95.1542	9.81818	8.32373e-07	0.0287327	0.000224474	10	4	6	0.753906	0.753906
mastitis	group_17555		hypothetical protein	14	11	28	216	33.3333	95.1542	9.81818	8.32373e-07	0.0287327	0.000224474	10	4	6	0.753906	0.753906
mastitis	cia		Colicin-Ia	14	11	28	216	33.3333	95.1542	9.81818	8.32373e-07	0.0287327	0.000224474	9	4	6	0.507812	1
mastitis	group_22560		hypothetical protein	12	7	30	220	28.5714	96.9163	12.5714	1.06576e-06	0.036789	0.000271036	5	2	4	0.375	1
mastitis	group_25645		hypothetical protein	9	2	33	225	21.4286	99.1189	30.6818	1.08355e-06	0.037403	0.000271036	1	1	1	1	1
mastitis	group_25646		hypothetical protein	9	2	33	225	21.4286	99.1189	30.6818	1.08355e-06	0.037403	0.000271036	1	1	1	1	1
mastitis	group_25647		hypothetical protein	9	2	33	225	21.4286	99.1189	30.6818	1.08355e-06	0.037403	0.000271036	1	1	1	1	1
mastitis	group_25649		hypothetical protein	9	2	33	225	21.4286	99.1189	30.6818	1.08355e-06	0.037403	0.000271036	1	1	1	1	1
mastitis	group_25680	relE_2	mRNA interferase toxin RelE	9	2	33	225	21.4286	99.1189	30.6818	1.08355e-06	0.037403	0.000271036	5	3	2	1	1
mastitis	pdeH_2		Cyclic di-GMP phosphodiesterase PdeH	9	2	33	225	21.4286	99.1189	30.6818	1.08355e-06	0.037403	0.000271036	5	3	2	1	1
mastitis	group_25682		hypothetical protein	9	2	33	225	21.4286	99.1189	30.6818	1.08355e-06	0.037403	0.000271036	5	3	2	1	1
mastitis	ydeO_2		HTH-type transcriptional regulator YdeO	9	2	33	225	21.4286	99.1189	30.6818	1.08355e-06	0.037403	0.000271036	5	3	2	1	1
mastitis	group_25684		hypothetical protein	9	2	33	225	21.4286	99.1189	30.6818	1.08355e-06	0.037403	0.000271036	5	3	2	1	1
mastitis	group_8576	tuf1	Elongation factor Tu 1	20	29	22	198	47.619	87.2247	6.2069	1.25417e-06	0.0432927	0.000309234	16	13	4	0.0212708	0.0768127
mastitis	group_9623		hypothetical protein	20	29	22	198	47.619	87.2247	6.2069	1.25417e-06	0.0432927	0.000309234	20	9	12	0.503445	0.823803
mastitis	group_6586		hypothetical protein	23	40	19	187	54.7619	82.3789	5.65921	1.32903e-06	0.0458767	0.000325367	22	12	14	0.286279	0.831812
mastitis	group_156		ISAs1 family transposase ISEc1	30	71	12	156	71.4286	68.7225	5.49296	1.46693e-06	0.0506369	0.000356598	26	18	10	0.0755187	0.32694

## Sheet: ST4
Supplementary Table S4. PERMANOVA analysis for 268 genomes on virulence factor and antimicrobial drug category
VF	P-value	Bonferoni adjusted p-value
		diarrhea vs mastitis	diarrhea vs met_ct	diarrhea vs met_pus	diarrhea vs metritis	mastitis vs met_ct	mastitis vs met_pus	mastitis vs metritis	met_ct vs met_pus	met_ct_metritis	met_pus vs met
fimbrial_adhesin	0.0001	0.01	0.01	0.01	0.01	0.01	0.01	0.01	1	0.02	0.03
non_fimbrial_adhesin	0.0001	0.15	0.01	0.01	0.01	0.01	0.01	0.01	1	0.77	1
invasion	0.0001	0.01	0.01	0.01	0.01	0.01	0.87	1	1	1	1
T2SS	0.0015	0.02	0.01	0.01	0.01	1	0.94	0.54	1	1	1
T3SS	0.0014	0.01	0.04	0.01	0.02	1	0.91	0.63	1	1	1
T5SS	0.0176	1	0.07	0.37	0.14	1	1	1	1	1	1
T6SS	0.0453	0.38	1	1	0.87	1	0.84	0.18	1	1	1
membrane_acting_toxin	0.0001	0.01	0.52	0.02	0.02	0.01	0.01	0.01	1	1	1
intracellulary_active_toxin	0.5721									1	1
protease	0
inflammatory_signaling_pathway	0.0362	1	1	1	0.51	1	1	0.07	1	0.86	1
antiphagocytosis	1
biofilm_formation	0.014	0.07	1	0.17	0.06	1	1	0.86	1
iron_uptake	0.001	0.01	0.01	0.01	0.01	0.49	1	0.88	1	0.96	1
regulation	0.382
others	0.828
Drug class	P-value	Bonferoni adjusted p-value
		diarrhea vs mastitis	diarrhea vs met_ct	diarrhea vs met_pus	diarrhea vs metritis	mastitis vs met_ct	mastitis vs met_pus	mastitis vs metritis	met_ct vs met_pus	met_ct_metritis	met_pus vs met
aminoglycosides	0.0001	0.01	0.01	0.01	0.01	0.01	0.01	0.01	1	0.01	0.01
betalactam	0.0001	0.01	0.01	0.01	0.01	0.01	0.01	0.01	1	0.01	0.01
fluoroquinolone	0.001	1	0.01	0.01	0.01	0.01	0.01	0.01	1	0.01	0.01
fosfomycin	0
macrolide	0.001	1	0.009	0.009	0.009	1	0.009	0.009	0	0.009	0.018
mdr	0.001	1	0.01	0.01	0.01	0.01	0.01	0.01	1	0.01	0.01
nitroimidazole	0.001	0	0.008	1	0.008	1	1	0.008	0	0.008	0.008
peptide	0.001	0.03	0.01	0.01	0.01	0.01	0.01	0.01	1	0.01	0.01
phenicol	0.001	0	0.005	0.02	0.555	0	0	0	0	0.14	0.28
sulfonamide	0.001	0.288	0.027	0.009	0.33	0.05	0.009	0.135	0	1	0.351
tetracycline	0.001	1	0.01	0.01	0.13	0.1	0.13	1	1	1	1
trimethoprim	0.03	1	1	0.025		0	0	1	0	0	1

## Sheet: ST5
Supplementary Table S5. Virulence factors by category and clinical group for 148 E. coli genomes from post-partum cows (CT: Control, Pus: Purulent vaginal discharge, Met:Metritis)
VF1	VF2	Gene	CT (n=49)		PUS (n=45)		MET (n=54)
Adhesion	fimbrial adhesin	afaA-VIII	1	2.04082	2	4.44444	2	3.7037
		afaB-VIII	1	2.04082	2	4.44444	2	3.7037
		afaC-VII	1	2.04082	1	2.22222	2	3.7037
		afaC-VIII	1	2.04082	2	4.44444	2	3.7037
		afaD-VII	1	2.04082	1	2.22222	2	3.7037
		afaD-VIII	1	2.04082	2	4.44444	1	1.85185
		afaE-VIII	1	2.04082	2	4.44444
		afaF-VII	1	2.04082	1	2.22222
		afaG-VII	1	2.04082	4	8.88889
		ldaA	2	4.08163			3	5.55556
		ldaB	1	2.04082			1	1.85185
		ldaC	2	4.08163			3	5.55556
		ldaD	2	4.08163	1	2.22222	2	3.7037
		ldaE	2	4.08163	1	2.22222	2	3.7037
		ldaF	2	4.08163	1	2.22222	2	3.7037
		ldaI	2	4.08163	1	2.22222	2	3.7037
		clpB			2	4.44444	3	5.55556
		clpC			1	2.22222	3	5.55556
		clpE					1	1.85185
		clpF			1	2.22222	1	1.85185
		clpG					1	1.85185
		clpH			1	2.22222	1	1.85185
		clpL			1	2.22222	3	5.55556
		cfaA	40	81.6327	27	60	43	79.6296
		cfaB	38	77.551	29	64.4444	43	79.6296
		cfaC	36	73.4694	28	62.2222	43	79.6296
		cfaD	38	77.551	33	73.3333	43	79.6296
		faeD			2	4.44444	3	5.55556
		faeE			3	6.66667	3	5.55556
		faeF			2	4.44444	2	3.7037
		faeJ			2	4.44444	3	5.55556
		gafD	1	2.04082	1	2.22222	1	1.85185
		pixA					1	1.85185
		pixB			1	2.22222	1	1.85185
		pixC			1	2.22222	1	1.85185
		pixD			1	2.22222	1	1.85185
		pixF			1	2.22222	1	1.85185
		pixG			1	2.22222	1	1.85185
		pixH			1	2.22222	1	1.85185
		pixJ			1	2.22222	1	1.85185
		focX	1	2.04082	2	4.44444	3	5.55556
		fanC					1	1.85185
		fanD			2	4.44444	1	1.85185
		fanE			2	4.44444	1	1.85185
		fanF					1	1.85185
		fanG			2	4.44444	1	1.85185
		fanH			2	4.44444	1	1.85185
		f17d-C	2	4.08163	1	2.22222	1	1.85185
		f17d-D	2	4.08163	1	2.22222	1	1.85185
		f17d-G	1	2.04082	1	2.22222	1	1.85185
		fimA	48	97.9592	45	100	52	96.2963
		fimB	49	100	44	97.7778	53	98.1481
		fimC	47	95.9184	45	100	53	98.1481
		fimD	49	100	45	100	54	100
		fimE	49	100	45	100	53	98.1481
		fimF	49	100	45	100	54	100
		fimG	49	100	45	100	54	100
		fimH	49	100	45	100	54	100
		fimI	49	100	45	100	53	98.1481
		nlpI	49	100	45	100	54	100
		papA	1	2.04082	2	4.44444	3	5.55556
		papB			2	4.44444	3	5.55556
		papC	1	2.04082	2	4.44444	3	5.55556
		papD	2	4.08163	2	4.44444	3	5.55556
		papE	1	2.04082
		papF	1	2.04082
		papG	1	2.04082
		papH	1	2.04082	2	4.44444	3	5.55556
		papI	2	4.08163	2	4.44444	3	5.55556
		papJ	2	4.08163	2	4.44444	3	5.55556
		papK	2	4.08163	2	4.44444	3	5.55556
		sfaX	1	2.04082	2	4.44444	3	5.55556
		stgA	30	61.2245	29	64.4444	38	70.3704
		stgB	40	81.6327	34	75.5556	48	88.8889
		stgC	40	81.6327	34	75.5556	49	90.7407
		stgD	39	79.5918	33	73.3333	42	77.7778
		sfpC	2	4.08163	1	2.22222
		ecpA	43	87.7551	40	88.8889	52	96.2963
		ecpB	43	87.7551	41	91.1111	51	94.4444
		ecpC	43	87.7551	41	91.1111	51	94.4444
		ecpD	44	89.7959	41	91.1111	51	94.4444
		ecpE	44	89.7959	41	91.1111	51	94.4444
		ecpR	43	87.7551	40	88.8889	52	96.2963
		ycbF	48	97.9592	44	97.7778	48	88.8889
		ycbQ	8	16.3265	10	22.2222	5	9.25926
		ycbR	47	95.9184	44	97.7778	48	88.8889
		ycbS	47	95.9184	44	97.7778	47	87.037
		ycbT	48	97.9592	44	97.7778	47	87.037
		ycbU	48	97.9592	44	97.7778	48	88.8889
		ycbV	48	97.9592	44	97.7778	48	88.8889
		csgA	49	100	45	100	54	100
		csgB	49	100	45	100	54	100
		csgC	49	100	45	100	54	100
		csgD	48	97.9592	43	95.5556	54	100
		csgE	49	100	45	100	54	100
		csgF	49	100	45	100	54	100
		csgG	49	100	45	100	54	100
		hcp	27	55.102	25	55.5556	31	57.4074
		ppdA	49	100	45	100	54	100
		ppdB	49	100	45	100	54	100
		ppdC	49	100	45	100	54	100
		ppdD	49	100	45	100	54	100
	non-fimbrial adhesin	fdeC	42	85.7143	40	88.8889	52	96.2963
		sinH	1	2.04082
		eae	2	4.08163	1	2.22222	2	3.7037
		eaeH	42	85.7143	40	88.8889	52	96.2963
		eaeX			1	2.22222	2	3.7037
		paa	1	2.04082			1	1.85185
		cheA	49	100	45	100	54	100
		cheB	49	100	45	100	54	100
		cheR	48	97.9592	45	100	54	100
		cheW	49	100	45	100	54	100
		cheY	49	100	45	100	54	100
		cheZ	49	100	45	100	54	100
		flgA	49	100	45	100	54	100
		flgB	49	100	45	100	53	98.1481
		flgC	49	100	45	100	54	100
		flgD	49	100	45	100	54	100
		flgE	49	100	45	100	54	100
		flgF	49	100	45	100	54	100
		flgG	49	100	45	100	54	100
		flgH	49	100	45	100	54	100
		flgI	49	100	45	100	54	100
		flgJ	49	100	45	100	54	100
		flgK	49	100	45	100	54	100
		flgL	49	100	45	100	54	100
		flgN	49	100	45	100	54	100
		flhA	48	97.9592	45	100	54	100
		flhB	49	100	45	100	54	100
		flhC	49	100	45	100	54	100
		flhD	48	97.9592	45	100	54	100
		flhE	49	100	45	100	54	100
		fliA	49	100	45	100	54	100
		fliC	6	12.2449	3	6.66667	7	12.963
		fliD	22	44.898	21	46.6667	31	57.4074
		fliE	49	100	45	100	54	100
		fliF	48	97.9592	44	97.7778	54	100
		fliG	49	100	44	97.7778	54	100
		fliH	49	100	44	97.7778	54	100
		fliI	49	100	44	97.7778	54	100
		fliJ	49	100	44	97.7778	54	100
		fliK	49	100	44	97.7778	54	100
		fliL	49	100	44	97.7778	54	100
		fliM	48	97.9592	44	97.7778	54	100
		fliN	49	100	45	100	54	100
		fliO	48	97.9592	45	100	54	100
		fliP	49	100	45	100	54	100
		fliQ	49	100	45	100	54	100
		fliR	49	100	45	100	54	100
		fliS	49	100	45	100	54	100
		fliT	49	100	45	100	54	100
		fliY	49	100	45	100	54	100
		fliZ	49	100	45	100	54	100
		flk	49	100	45	100	54	100
		flmA54					1	1.85185
		motA	49	100	45	100	54	100
		motB	49	100	45	100	54	100
		ehaA	31	63.2653	31	68.8889	36	66.6667
		ehaB	38	77.551	40	88.8889	44	81.4815
		upaG/ehaG	40	81.6327	33	73.3333	42	77.7778
Invasion	Invasion	aslA	9	18.3673	12	26.6667	11	20.3704
		ibeA	1	2.04082	1	2.22222	2	3.7037
		ibeB	48	97.9592	45	100	54	100
		ibeC	48	97.9592	45	100	54	100
		tia	14	28.5714	15	33.3333	14	25.9259
		kpsD	3	6.12245	2	4.44444	3	5.55556
		kpsM	3	6.12245	2	4.44444	4	7.40741
		kpsT	1	2.04082	1	2.22222	1	1.85185
		ompA	49	100	45	100	54	100
		traJ	11	22.449	14	31.1111	16	29.6296
Effector delivery system	Type II secretion system	etpD					1	1.85185
		etpE					1	1.85185
		etpF					1	1.85185
		etpG					1	1.85185
		etpJ					1	1.85185
		etpL					1	1.85185
		gspC	36	73.4694	33	73.3333	45	83.3333
		gspD	36	73.4694	33	73.3333	44	81.4815
		gspE	35	71.4286	34	75.5556	44	81.4815
		gspF	36	73.4694	35	77.7778	44	81.4815
		gspG	36	73.4694	35	77.7778	45	83.3333
		gspH	36	73.4694	35	77.7778	45	83.3333
		gspI	37	75.5102	35	77.7778	46	85.1852
		gspJ	36	73.4694	35	77.7778	46	85.1852
		gspK	36	73.4694	37	82.2222	46	85.1852
		gspL	38	77.551	37	82.2222	46	85.1852
		gspM	41	83.6735	38	84.4444	47	87.037
		gspO	6	12.2449	10	22.2222	10	18.5185
		hofB	49	100	45	100	54	100
		hofC	49	100	45	100	54	100
		yghG	36	73.4694	33	73.3333	46	85.1852
	Type III secretion system	cesAB	2	4.08163	1	2.22222	2	3.7037
		cesD2	2	4.08163	1	2.22222	2	3.7037
		cesD	2	4.08163	1	2.22222	2	3.7037
		cesF	2	4.08163	1	2.22222	2	3.7037
		cesL	2	4.08163	1	2.22222	2	3.7037
		cesT	2	4.08163	1	2.22222	2	3.7037
		cif	1	2.04082	1	2.22222	1	1.85185
		eivA	5	10.2041	4	8.88889	5	9.25926
		eivC	7	14.2857	5	11.1111	8	14.8148
		eivE	5	10.2041	4	8.88889	5	9.25926
		eivF	5	10.2041	4	8.88889	5	9.25926
		eivG	5	10.2041	3	6.66667	5	9.25926
		eivI	7	14.2857	5	11.1111	8	14.8148
		eivJ	7	14.2857	5	11.1111	8	14.8148
		escC	2	4.08163	1	2.22222	2	3.7037
		escD	2	4.08163	1	2.22222	2	3.7037
		escE	2	4.08163	1	2.22222	2	3.7037
		escF	2	4.08163	1	2.22222	2	3.7037
		escG	2	4.08163	1	2.22222	2	3.7037
		escI	1	2.04082	1	2.22222	2	3.7037
		escJ	2	4.08163	1	2.22222	2	3.7037
		escL	2	4.08163	1	2.22222	2	3.7037
		escN	2	4.08163	1	2.22222	2	3.7037
		escO	2	4.08163	1	2.22222	2	3.7037
		escP	2	4.08163	1	2.22222	2	3.7037
		escR	2	4.08163	1	2.22222	2	3.7037
		escS	2	4.08163	1	2.22222	2	3.7037
		escT	2	4.08163	1	2.22222	2	3.7037
		escU	2	4.08163	1	2.22222	2	3.7037
		escV	2	4.08163	1	2.22222	2	3.7037
		espA	2	4.08163	1	2.22222	2	3.7037
		espB	2	4.08163	1	2.22222	2	3.7037
		espD	2	4.08163	1	2.22222	2	3.7037
		espF					1	1.85185
		espG	2	4.08163	1	2.22222	2	3.7037
		espH	2	4.08163	1	2.22222	2	3.7037
		espI
		espJ	1	2.04082			2	3.7037
		espK	1	2.04082
		espL1	44	89.7959	44	97.7778	52	96.2963
		espL2	2	4.08163	1	2.22222	2	3.7037
		espL3	48	97.9592	44	97.7778	51	94.4444
		espL4	46	93.8776	44	97.7778	51	94.4444
		espM1	1	2.04082			1	1.85185
		espM2
		espN	1	2.04082
		espO					1	1.85185
		espO1-2	1	2.04082
		espP	1	2.04082			2	3.7037
		espR1	46	93.8776	44	97.7778	52	96.2963
		espR2	6	12.2449	6	13.3333	8	14.8148
		espR3	1	2.04082	4	8.88889	1	1.85185
		espR4	2	4.08163	1	2.22222
		espV	1	2.04082			1	1.85185
		espX1	46	93.8776	43	95.5556	50	92.5926
		espX2	4	8.16327	3	6.66667	2	3.7037
		espX3	5	10.2041	5	11.1111	6	11.1111
		espX4	47	95.9184	43	95.5556	52	96.2963
		espX5	46	93.8776	44	97.7778	51	94.4444
		espX6	1	2.04082	3	6.66667
		espX7	1	2.04082
		espX7/nleL	1	2.04082
		espY1	4	8.16327	4	8.88889	4	7.40741
		espY2	4	8.16327	4	8.88889	3	5.55556
		espY3	5	10.2041	3	6.66667	5	9.25926
		espY4	5	10.2041	2	4.44444	4	7.40741
		espY5	2	4.08163	1	2.22222	1	1.85185
		etgA	2	4.08163	1	2.22222	2	3.7037
		epaO	39	79.5918	39	86.6667	46	85.1852
		epaP	39	79.5918	39	86.6667	46	85.1852
		epaQ	38	77.551	39	86.6667	46	85.1852
		epaR	39	79.5918	39	86.6667	46	85.1852
		epaS	38	77.551	39	86.6667	46	85.1852
		eprH	41	83.6735	39	86.6667	47	87.037
		eprI	41	83.6735	39	86.6667	47	87.037
		eprJ	41	83.6735	39	86.6667	47	87.037
		eprK	40	81.6327	39	86.6667	47	87.037
		etrA	39	79.5918	39	86.6667	47	87.037
		glrA	2	4.08163	1	2.22222	2	3.7037
		glrR	2	4.08163	1	2.22222	2	3.7037
		invA	1	2.04082
		invB	1	2.04082
		invC	1	2.04082
		invE	1	2.04082
		invF	1	2.04082
		invG	1	2.04082
		invH	1	2.04082
		invI	1	2.04082
		invJ	1	2.04082
		ipaD	4	8.16327	5	11.1111	6	11.1111
		map	2	4.08163	1	2.22222	2	3.7037
		mpc	2	4.08163	1	2.22222	1	1.85185
		nleA	1	2.04082			1	1.85185
		nleA/espI					1	1.85185
		nleB1	2	4.08163	1	2.22222	2	3.7037
		nleB2	1	2.04082			1	1.85185
		nleE	2	4.08163	1	2.22222	1	1.85185
		nleF	1	2.04082			1	1.85185
		nleG-1	1	2.04082
		nleG2-4	1	2.04082	1	2.22222	1	1.85185
		nleG6-3					1	1.85185
		nleG7	1	2.04082
		nleG8-2					1	1.85185
		nleH1			1	2.22222	2	3.7037
		nleH1-1	2	4.08163	1	2.22222	2	3.7037
		nleH2	2	4.08163			1	1.85185
		orgA	41	83.6735	39	86.6667	48	88.8889
		orgB	42	85.7143	39	86.6667	48	88.8889
		orgC	1	2.04082
		ospG	1	2.04082
		pipB	1	2.04082
		prgH	1	2.04082
		prgI	1	2.04082
		prgJ	1	2.04082
		prgK	1	2.04082
		rorf8	2	4.08163	1	2.22222	2	3.7037
		sepD	2	4.08163	1	2.22222	2	3.7037
		sepL	2	4.08163	1	2.22222	2	3.7037
		sepQ	2	4.08163	1	2.22222	2	3.7037
		sepQ/escQ	2	4.08163	1	2.22222	2	3.7037
		sepZ	1	2.04082	1	2.22222	2	3.7037
		sicA	1	2.04082
		sicP	1	2.04082
		sifA	1	2.04082
		sifB	1	2.04082
		sipA/sspA	1	2.04082
		sipB/sspB	1	2.04082
		sipC/sspC	1	2.04082
		sipD	1	2.04082
		slrP	1	2.04082
		sopA	1	2.04082
		sopB/sigD	1	2.04082
		sopD	1	2.04082
		sopD2	1	2.04082
		sopE2	1	2.04082
		spaO	1	2.04082
		spaP	1	2.04082
		spaQ	1	2.04082
		spaR	1	2.04082
		spaS	1	2.04082
		ssaC	1	2.04082
		ssaD	1	2.04082
		ssaE	1	2.04082
		ssaG	1	2.04082
		ssaH	1	2.04082
		ssaI	1	2.04082
		ssaJ	1	2.04082
		ssaK	1	2.04082
		ssaL	1	2.04082
		ssaM	1	2.04082
		ssaN	1	2.04082
		ssaO	1	2.04082
		ssaP	1	2.04082
		ssaQ	1	2.04082
		ssaR	1	2.04082
		ssaS	1	2.04082
		ssaT	1	2.04082
		ssaU	1	2.04082
		ssaV	1	2.04082
		sscA	1	2.04082
		sscB	1	2.04082
		sseA	1	2.04082
		sseB	1	2.04082
		sseC	1	2.04082
		sseD	1	2.04082
		sseE	1	2.04082
		sseF	1	2.04082
		sseG	1	2.04082
		sseJ	1	2.04082
		sseK1	1	2.04082
		sseL	1	2.04082
		steA	1	2.04082
		steB	1	2.04082
		steC	1	2.04082
		tir	2	4.08163	1	2.22222	2	3.7037
		ygeG	39	79.5918	39	86.6667	48	88.8889
		ygeH	37	75.5102	39	86.6667	48	88.8889
	Type V secretion system	hbp					1	1.85185
		pic					1	1.85185
		upaC	3	6.12245	3	6.66667	3	5.55556
		vat	1	2.04082	1	2.22222	2	3.7037
		cdiA	15	30.6122	8	17.7778	14	25.9259
		cdiB	18	36.7347	14	31.1111	20	37.037
	Type VI secretion system	aec7	2	4.08163	3	6.66667	5	9.25926
		aec8	2	4.08163	3	6.66667	4	7.40741
		aec11	2	4.08163	3	6.66667	1	1.85185
		aec14	1	2.04082	1	2.22222	1	1.85185
		aec15	7	14.2857	8	17.7778	12	22.2222
		aec16	5	10.2041	8	17.7778	6	11.1111
		aec17	34	69.3878	34	75.5556	37	68.5185
		aec18	32	65.3061	32	71.1111	37	68.5185
		aec19	33	67.3469	31	68.8889	37	68.5185
		aec22	30	61.2245	30	66.6667	33	61.1111
		aec23	30	61.2245	33	73.3333	35	64.8148
		aec24	30	61.2245	33	73.3333	34	62.963
		aec25	30	61.2245	33	73.3333	34	62.963
		aec26	30	61.2245	33	73.3333	34	62.963
		aec28	30	61.2245	33	73.3333	35	64.8148
		aec29	30	61.2245	33	73.3333	34	62.963
		aec30	30	61.2245	32	71.1111	35	64.8148
		aec31	35	71.4286	41	91.1111	43	79.6296
		aec32	43	87.7551	44	97.7778	46	85.1852
		vgrG	22	44.898	16	35.5556	32	59.2593
		clpV	30	61.2245	33	73.3333	34	62.963
Exotoxin	Membrane-acting toxin	hlyA	6	12.2449	3	6.66667	7	12.963
		hlyB	6	12.2449	3	6.66667	7	12.963
		hlyC	6	12.2449	5	11.1111	6	11.1111
		hlyD	6	12.2449	3	6.66667	7	12.963
		hlyE	48	97.9592	44	97.7778	52	96.2963
		cba	1	2.04082	1	2.22222	1	1.85185
		cib	1	2.04082	2	4.44444	2	3.7037
		cma	1	2.04082	1	2.22222	1	1.85185
		colN	2	4.08163	6	13.3333	8	14.8148
		cvaC			1	2.22222	4	7.40741
		usp	2	4.08163	1	2.22222	2	3.7037
		mchB	1	2.04082
		mchF	1	2.04082	1	2.22222	4	7.40741
		cia	1	2.04082	1	2.22222
		astA	9	18.3673	3	6.66667	4	7.40741
	Intracellulary active toxin	cnf2	2	4.08163	2	4.44444	3	5.55556
		stx2A	1	2.04082			1	1.85185
		stx2B	1	2.04082			1	1.85185
		stx2d1A	1	2.04082
		stx2dB	1	2.04082
		cdtA	1	2.04082	3	6.66667	8	14.8148
		cdt-IIIA	1	2.04082	2	4.44444	1	1.85185
		cdtB	2	4.08163	4	8.88889	8	14.8148
		cdt-IIIB	1	2.04082	4	8.88889	8	14.8148
		cdtC	1	2.04082	4	8.88889	8	14.8148
		cdt-IIIC	1	2.04082	2	4.44444	1	1.85185
		clbA	1	2.04082	1	2.22222	2	3.7037
		clbB	1	2.04082	1	2.22222	2	3.7037
		clbC	1	2.04082	1	2.22222	2	3.7037
		clbD	1	2.04082	1	2.22222	2	3.7037
		clbE	1	2.04082	1	2.22222	2	3.7037
		clbF	1	2.04082	1	2.22222	2	3.7037
		clbG	1	2.04082	1	2.22222	2	3.7037
		clbH	1	2.04082	1	2.22222	2	3.7037
		clbI	1	2.04082	1	2.22222	2	3.7037
		clbJ	1	2.04082	1	2.22222	2	3.7037
		clbK			1	2.22222	1	1.85185
		clbL	1	2.04082	1	2.22222	2	3.7037
		clbM	1	2.04082	1	2.22222	2	3.7037
		clbN	1	2.04082	1	2.22222	2	3.7037
		clbO	1	2.04082	1	2.22222	2	3.7037
		clbP	1	2.04082	1	2.22222	2	3.7037
		clbQ	1	2.04082	1	2.22222	2	3.7037
		clbR	1	2.04082	1	2.22222	2	3.7037
Exoenzyme	Protease	ompT	29	59.1837	29	64.4444	38	70.3704
Inmune modulation	Inflammatory signaling pathway	gtrA	1	2.04082	3	6.66667	2	3.7037
		gtrB
		wzx_o6					1	1.85185
		wzy_o103					1	1.85185
		wzy_o104			1	2.22222
		wzy_o113					1	1.85185
		wzy_o7	1	2.04082
	Antiphagocytosis	neuA	1	2.04082	1	2.22222	1	1.85185
		neuC	1	2.04082	1	2.22222	1	1.85185
Biofilm	Biofilm formation	agn43	10	20.4082			9	16.6667
		aidA	1	2.04082
		cah	11	22.449	14	31.1111	21	38.8889
Nutritional/Metabolic factor	Iron uptake	iutA	1	2.04082	5	11.1111	8	14.8148
		iucA	1	2.04082	5	11.1111	8	14.8148
		iucB	1	2.04082	5	11.1111	7	12.963
		iucC	1	2.04082	5	11.1111	8	14.8148
		iucD	1	2.04082	5	11.1111	8	14.8148
		entA	49	100	45	100	54	100
		entB	49	100	45	100	54	100
		entC	49	100	45	100	54	100
		entD	49	100	44	97.7778	54	100
		entE	49	100	45	100	54	100
		entF	49	100	45	100	52	96.2963
		entS	49	100	45	100	54	100
		fepA	49	100	45	100	54	100
		fepB	49	100	45	100	54	100
		fepC	49	100	45	100	54	100
		fepD	49	100	45	100	54	100
		fepE	48	97.9592	43	95.5556	54	100
		fepG	49	100	45	100	54	100
		fes	49	100	45	100	54	100
		iha	1	2.04082
		iroB	1	2.04082	1	2.22222	6	11.1111
		iroC	1	2.04082	1	2.22222	6	11.1111
		iroD	1	2.04082	1	2.22222	6	11.1111
		iroE	1	2.04082	1	2.22222	3	5.55556
		iroN	1	2.04082	1	2.22222	6	11.1111
		fyuA	5	10.2041	9	20	11	20.3704
		irp1	5	10.2041	9	20	11	20.3704
		irp2	5	10.2041	9	20	11	20.3704
		ybtA	5	10.2041	9	20	11	20.3704
		ybtE	5	10.2041	9	20	11	20.3704
		ybtP	5	10.2041	9	20	11	20.3704
		ybtQ	5	10.2041	9	20	11	20.3704
		ybtS	5	10.2041	9	20	11	20.3704
		ybtT	5	10.2041	9	20	11	20.3704
		ybtU	5	10.2041	9	20	11	20.3704
		ybtX	5	10.2041	9	20	11	20.3704
		ireA	2	4.08163	2	4.44444	3	5.55556
		chuA	6	12.2449	6	13.3333	8	14.8148
		chuS	6	12.2449	5	11.1111	8	14.8148
		chuT	6	12.2449	6	13.3333	8	14.8148
		chuU	6	12.2449	6	13.3333	8	14.8148
		chuV	6	12.2449	5	11.1111	8	14.8148
		chuW	6	12.2449	5	11.1111	8	14.8148
		chuX	6	12.2449	6	13.3333	8	14.8148
		chuY	6	12.2449	6	13.3333	9	16.6667
		hma	1	2.04082	2	4.44444	1	1.85185
		sitA	6	12.2449	8	17.7778	14	25.9259
		sitB	5	10.2041	7	15.5556	14	25.9259
		sitC	5	10.2041	7	15.5556	14	25.9259
		sitD	5	10.2041	7	15.5556	13	24.0741
Regulation	Regulation	ler	2	4.08163	1	2.22222	2	3.7037
		gadX	48	97.9592	45	100	54	100
Others	Others	aatA			1	2.22222	2	3.7037
		virK	2	4	1	2.22222	1	1.85185

## Sheet: ST6
Supplementary Table S6. Antimicrobial resistance genes by drug class and clinical group for 148 E. coli genomes from post-partum cows (CT: Control, Pus: Purulent vaginal discharge, Met:Metritis)
drug_class	Gene	AMR_family	resistance_mechanism	CT (n=49)		PUS (n=45)		MET (n=54)
aminocoumarin	mdtA	resistance-nodulation-cell division (RND) antibiotic efflux pump	antibiotic efflux	49	100	45	100	54	100
	mdtB			49	100	45	100	54	100
	mdtC			49	100	45	100	54	100
	mdtE			49	100	45	100	54	100
	mdtF			48	97.9592	45	100	54	100
	mdtG			49	100	45	100	54	100
	mdtH			49	100	45	100	54	100
	mdtI			49	100	45	100	54	100
	mdtJ			49	100	45	100	54	100
	mdtK			49	100	45	100	54	100
	mdtM			47	95.9184	44	97.7778	52	96.2963
	mdtN			49	100	45	100	54	100
	mdtO			49	100	45	100	54	100
	mdtP			49	100	45	100	54	100
aminoglycoside	aac(3)-IId	N-Acetyltransferases	antibiotic inactivation					1	1.85185
	aac(6')-Iaa			1	2.04082
	aac(6')-Iy			1	2.04082
	aadA2							1	1.85185
	aadA5							1	1.85185
	ant(3'')-Ia							3	5.55556
	ant(3'')-IIa							7	12.963
	aph(3'')-Ia	O-Phosphotransferases	antibiotic inactivation	1	2	2	4.44	3	5.55
	aph(3'')-Ib			6	12	10	22.22	5	9.25
	aph(6)-Id			6	12	10	22.22	5	9.25
	kdpE	kdpDE	antibiotic efflux	48	97.9592	45	100	54	100
	acrD	membrane fusion protein	antibiotic efflux	49	100	45	100	54	100
beta-lactam	ampC1	beta-lactamase class C	antibiotic inactivation	47	95.9184	44	97.7778	52	96.2963
	ampC2			49	100	45	100	54	100
	ampH			49	100	45	100	54	100
	CMY-111			2	4.08163	2	4.44444	1	1.85185
	CMY-2			2	4.08163	2	4.44444	1	1.85185
	CMY-59			2	4.08163	2	4.44444	1	1.85185
	CTX-M-15					1	2.22222	1	1.85185
	CTX-M-27							1	1.85185
	CTX-M-32					1	2.22222
	CTX-M-55					1	2.22222	1	1.85185
	CTX-M-65			1	2.04082
	EC-13			2	4.08163	2	4.44444
	EC-15			4	8.16327	3	6.66667	5	9.25926
	EC-18			37	75.5102	31	68.8889	38	70.3704
	EC-19							1	1.85185
	EC-5			1	2.04082	1	2.22222	1	1.85185
	EC-8			1	2.04082	1	2.22222	5	9.25926
	PBP2	methicillin resistant PBP	antibiotic target replacement	49	100	45	100	54	100
	PBP4B			47	95.9184	44	97.7778	52	96.2963
	TEM-1			4	8.16327	3	6.66667	7	12.963
	TEM-105			2	4.08163	1	2.22222	3	5.55556
	TEM-150			2	4.08163	2	4.44444	3	5.55556
	TEM-206							1	1.85185
fluoroquinolone	emrA	major facilitator superfamily (MFS) antibiotic efflux pump	antibiotic efflux	49	100	45	100	54	100
	emrB			48	97.9592	45	100	53	98.1481
	emrD			49	100	45	100	54	100
	emrE			22	44.898	21	46.6667	22	40.7407
	emrK			45	91.8367	45	100	53	98.1481
	emrR			49	100	45	100	54	100
	emrY			44	89.7959	45	100	53	98.1481
	qnrS1	quinolone resistance protein	antibiotic target protection			1	2.22222	1	1.85185
fosfomycin	fosA7	fosfomycin thiol transferase	antibiotic inactivation	2	4.08163			2	3.7037
macrolide	mphA	macrolide phosphotransferase	antibiotic inactivation					1	1.85185
	mphB			48	97.9592	44	97.7778	52	96.2963
multidrug resistance	acrA	membrane fusion protein	antibiotic efflux	49	100	45	100	54	100
	acrB			49	100	45	100	54	100
	acrE			48	97.9592	45	100	52	96.2963
	acrF			48	97.9592	45	100	53	98.1481
	acrS			48	97.9592	45	100	54	100
	asmA	Multi-drug RND efflux regulators	antibiotic efflux	49	100	45	100	54	100
	baeR	resistance-nodulation-cell division (RND) antibiotic efflux pump	antibiotic efflux	49	100	45	100	54	100
	baeS			49	100	45	100	54	100
	cpxA			49	100	45	100	54	100
	cpxAR			49	100	45	100	54	100
	evgA			44	89.7959	44	97.7778	53	98.1481
	evgS			44	89.7959	45	100	53	98.1481
	gadW			49	100	45	100	54	100
	gadX			48	97.9592	45	100	54	100
	golS			1	2.04082
	hns			49	100	45	100	54	100
	KpnH	major facilitator superfamily (MFS) antibiotic efflux pump	antibiotic efflux					1	1.85185
	marA	General Bacterial Porin	reduced permeability to antibiotic	49	100	44	97.7778	54	100
	marR			49	100	44	97.7778	54	100
	mdsA	resistance-nodulation-cell division (RND) antibiotic efflux pump	antibiotic efflux	1	2.04082
	mdsB			1	2.04082
	mdsC			1	2.04082
	mvrC	Drug and biocide SMR efflux pump	antibiotic efflux	22	44.898	21	46.6667	22	40.7407
	robA	resistance-nodulation-cell division (RND) antibiotic efflux pump	antibiotic efflux	48	97.9592	45	100	54	100
	sdiA			1	2.04082	45	100	54	100
	soxS			49	100
	tolC			49	100	45	100	54	100
nitroimidazole	msbA	ATP-binding cassette (ABC) antibiotic efflux pump	antibiotic efflux	49	100	45	100	54	100
peptide	bacA	undecaprenyl pyrophosphate related proteins	antibiotic target alteration	49	100	45	100	54	100
	bcr			48	97.9592	45	100	54	100
	eptA	pmr phosphoethanolamine transferase	antibiotic target alteration	49	100	45	100	54	100
	pmrF			48	97.9592	45	100	54	100
	pmrG			1	2.04082
	ugd			20	40.8163	20	44.4444	26	48.1481
	yojI	ATP-binding cassette (ABC) antibiotic efflux pump	antibiotic efflux	49	100	45	100	54	100
phenicol	catA1	chloramphenicol acetyltransferase (CAT)	antibiotic inactivation					1	1.85185
	catI							1	1.85185
	cmlA1	major facilitator superfamily (MFS) antibiotic efflux pump	antibiotic efflux					1	1.85185
	floR			4	8.16327	3	6.66667	1	1.85185
sulfonamide	sul1	sulfonamide resistant	antibiotic target replacement					5	9.25926
	sul2			5	10.2041	8	17.7778	6	11.1111
	sul3							2	3.7037
tetracycline	mdfA	major facilitator superfamily (MFS) antibiotic efflux pump	antibiotic efflux	49	100	45	100	54	100
	tetA			8	16.3265	5	11.1111	9	16.6667
	tetB			5	10.2041	9	20	4	7.40741
	tetC			2	4.08163	2	4.44444	3	5.55556
	tetD			4	8.16327	7	15.5556	3	5.55556
	tetM							1	1.85185
	tetR			8	16.3265	5	11.1111	9	16.6667
trimethoprim	dfrA1	Dihydrofolate reductases	antibiotic target replacement			1	2.22222	4	7.40741
	dfrA12							1	1.85185
	dfrA14							1	1.85185
	dfrA17							1	1.85185
	dfrA5					1	2.22222
disinfecting agents and antiseptics	qacH	small multidrug resistance (SMR) antibiotic efflux pump	antibiotic efflux					2	3.7037
	qacL							2	3.7037

## Sheet: ST7
Supplementary Table S7. Serotype of 148 E. coli genomes from postpartum cows
serotype	n
H2	5
H21	4
O8:H16	4
O8:H19	4
H7	3
O10:H42	3
O139:H19	3
O156:H8	3
O2-O50-Gp7:H5	3
O58:H40	3
O82:H8	3
O83:H7	3
H10	2
O105:H7	2
O120:H10	2
O124-Gp13:H21	2
O147:H35	2
O153-O178-Gp11:H7	2
O17-O77-Gp9:H18	2
O179:H8	2
O18-Gp12:H21	2
O23:H16	2
O8:H2	2
O8:H8	2
O8:H9	2
O91:H23	2
OgN31:H48	2
Onovel21:H14	2
Onovel21:H48	2
H14	1
H19	1
H20	1
H25	1
H27	1
H39	1
H46	1
H9	1
O103:H14	1
O105:H8	1
O109:H54	1
O10:H25	1
O112:H19	1
O112:H2	1
O113:H7	1
O119:H4	1
O119:H48	1
O146:H21	1
O146:H47	1
O152:H38	1
O153var1:H8	1
O154:H38	1
O15:H18	1
O162-Gp15:H7	1
O17-O77-Gp9:H31	1
O174:H2	1
O174:H40	1
O182:H2	1
O182:H25	1
O183-Gp16:H18	1
O185:H7	1
O187:H52	1
O19:H19	1
O1:H18	1
O1:H8	1
O2-O50-Gp7:H42	1
O22:H28	1
O25:H11	1
O25:H34	1
O2var1:H9	1
O36:H5	1
O38:H39	1
O3:H4	1
O42-Gp2:H25	1
O43:H2	1
O45:H12	1
O45:H51	1
O4:H16	1
O51:H14	1
O53:H10	1
O5:H1	1
O5:H30	1
O6:H12	1
O71:H12	1
O76:H4	1
O7:H6	1
O84:H8	1
O87:H7	1
O88:H21	1
O88:H25	1
O88:H39	1
O8:H11	1
O8:H21	1
O8:H47	1
O8:H7	1
O91:H7	1
O93:H28	1
O93:H8	1
O9:H19	1
O9:H9	1
OgN12:H32	1
OgN31:H10	1
OgN31:H49	1
Onovel21:H39	1
Onovel26:H2	1
Onovel27:H8	1
Onovel32:H9	1
